# Supplementary material for: High coverage and equitable distribution of COVID-19 vaccine uptake in two vulnerable areas in Bangladesh
Source: PLOS Glob Public Health. 2025 Jan 17;5(1):e0004178. doi: 10.1371/journal.pgph.0004178 (PMC11741643; doi:10.1371/journal.pgph.0004178)
Supplement: S1 Dataset — (XLSX) [file pgph.0004178.s002.xlsx]

## Sheet: Sheet1
hhid	memid	gih_4	village	vdoses	dose2	dose3	age_cat	gender	marital	educ	occup2	relation2	sesh_15_5	sesh_15_7	sesi_51	chroill_1	acill_26	mi_1	gih_15	income	wbscore	distance
2	1	Dhaka	Duaripara	2	1	0	18-40 years old	Male	Married	No education	Day labor	HH head	0	0	No	No	No	No	5	10000	12
2	2	Dhaka	Duaripara	2	1	0	18-40 years old	Female	Married	Primary or less	Service	Spouse	0	0	No	No	No	No	5	10000	20
3	1	Dhaka	Duaripara	2	1	0	18-40 years old	Female	Married	Primary or less	Day labor	Spouse	1	1	Yes	No	No	No	4	20000	76
3	2	Dhaka	Duaripara	2	1	0	18-40 years old	Male	Separated/Divorced/Widow(er)/Unmarried	Above Primary	Business or self-employed	Others	1	1	No	No	No	No	4	20000	68
6	1	Dhaka	Duaripara	1	0	0	Above 40	Female	Married	Above Primary	Others	Spouse	1	1	No	No	No	No	6	30000	80
6	2	Dhaka	Duaripara	2	1	0	18-40 years old	Male	Separated/Divorced/Widow(er)/Unmarried	Above Primary	Others	Others	1	1	No	No	Yes	No	6	30000	36
8	1	Dhaka	Duaripara	1	0	0	18-40 years old	Male	Married	Primary or less	Day labor	HH head	1	0	No	No	No	No	4	16000	52
8	2	Dhaka	Duaripara	3	1	1	18-40 years old	Female	Married	Above Primary	Service	Spouse	1	0	No	No	No	No	4	16000	64
9	1	Dhaka	Duaripara	3	1	1	Above 40	Male	Married	Above Primary	Day labor	HH head	1	1	No	No	No	No	6	40000	32
9	2	Dhaka	Duaripara	2	1	0	Above 40	Female	Married	Primary or less	Others	Spouse	1	1	No	No	No	No	6	40000	36
10	1	Dhaka	Duaripara	2	1	0	18-40 years old	Female	Married	Above Primary	Business or self-employed	Spouse	1	1	Yes	Yes	No	No	4	17000	40
10	2	Dhaka	Duaripara	2	1	0	18-40 years old	Male	Married	Primary or less	Business or self-employed	HH head	1	1	Yes	No	No	No	4	17000	40
11	1	Dhaka	Duaripara	2	1	0	Above 40	Female	Separated/Divorced/Widow(er)/Unmarried	No education	Day labor	HH head	0	1	No	No	No	No	2	4000	20
12	1	Dhaka	Duaripara	2	1	0	18-40 years old	Male	Married	Primary or less	Day labor	HH head	0	1	No	No	No	No	3	18000	60
12	2	Dhaka	Duaripara	2	1	0	18-40 years old	Female	Married	Above Primary	Service	Spouse	0	1	No	No	No	No	3	18000	80
13	1	Dhaka	Duaripara	0	0	0	18-40 years old	Female	Married	Above Primary	Others	Others	1	1	No	No	No	Yes	11	100000	76
13	2	Dhaka	Duaripara	2	1	0	Above 40	Male	Married	Above Primary	Business or self-employed	Others	1	1	No	No	No	No	11	100000	52
14	1	Dhaka	Duaripara	2	1	0	18-40 years old	Male	Married	No education	Day labor	HH head	1	1	No	No	No	No	4	22000	56
14	2	Dhaka	Duaripara	2	1	0	18-40 years old	Female	Married	No education	Service	Spouse	1	1	No	No	No	No	4	22000	24
15	1	Dhaka	Duaripara	2	1	0	Above 40	Male	Married	Above Primary	Service	HH head	0	0	No	No	No	No	2	15000	76
15	2	Dhaka	Duaripara	2	1	0	18-40 years old	Female	Married	Above Primary	Service	Spouse	0	0	No	No	No	No	2	15000	28
18	1	Dhaka	Duaripara	2	1	0	18-40 years old	Female	Married	Above Primary	Others	Spouse	1	0	No	No	No	No	4	15000	84
18	2	Dhaka	Duaripara	1	0	0	18-40 years old	Male	Married	Primary or less	Day labor	HH head	1	0	No	No	No	No	4	15000	80
23	1	Dhaka	Duaripara	2	1	0	18-40 years old	Male	Married	Primary or less	Day labor	HH head	1	0	Yes	No	No	No	4	14000	88
23	2	Dhaka	Duaripara	0	0	0	18-40 years old	Female	Married	Primary or less	Day labor	Spouse	1	0	Yes	No	Yes	No	4	14000	60
24	1	Dhaka	Duaripara	1	0	0	Above 40	Male	Married	No education	Service	HH head	0	1	No	No	No	No	5	17000	48
24	2	Dhaka	Duaripara	1	0	0	18-40 years old	Female	Married	Above Primary	Others	Spouse	0	1	No	No	No	No	5	17000	36
25	1	Dhaka	Duaripara	0	0	0	18-40 years old	Male	Married	Above Primary	Business or self-employed	HH head	0	0	No	No	No	No	4	10500	20
25	2	Dhaka	Duaripara	2	1	0	18-40 years old	Female	Married	Above Primary	Business or self-employed	Spouse	0	0	No	No	No	No	4	10500	68
27	1	Dhaka	Duaripara	3	1	1	18-40 years old	Male	Married	Primary or less	Business or self-employed	HH head	1	0	No	No	No	No	3	12000	68
27	2	Dhaka	Duaripara	3	1	1	18-40 years old	Female	Married	Primary or less	Others	Spouse	1	0	No	No	No	No	3	12000	68
33	1	Dhaka	Duaripara	2	1	0	Above 40	Male	Married	No education	Business or self-employed	HH head	1	0	Yes	Yes	Yes	No	4	100000	40
33	2	Dhaka	Duaripara	2	1	0	Above 40	Female	Married	Primary or less	Day labor	Spouse	1	0	Yes	Yes	Yes	No	4	100000	44
35	1	Dhaka	Duaripara	2	1	0	18-40 years old	Male	Married	Primary or less	Business or self-employed	HH head	1	1	No	No	No	No	3	30000	88
35	2	Dhaka	Duaripara	2	1	0	18-40 years old	Female	Married	Above Primary	Day labor	Spouse	1	1	No	No	No	No	3	30000	72
36	1	Dhaka	Duaripara	2	1	0	18-40 years old	Female	Separated/Divorced/Widow(er)/Unmarried	No education	Others	HH head	0	0	Yes	Yes	No	No	2	9000	12
38	1	Dhaka	Duaripara	2	1	0	18-40 years old	Male	Married	Primary or less	Service	HH head	0	0	No	No	No	No	4	22000	36
38	2	Dhaka	Duaripara	2	1	0	18-40 years old	Female	Married	Primary or less	Service	Spouse	0	0	No	Yes	No	No	4	22000	20
39	1	Dhaka	Duaripara	2	1	0	18-40 years old	Male	Married	No education	Day labor	HH head	0	0	No	No	No	No	4	23000	36
39	2	Dhaka	Duaripara	2	1	0	18-40 years old	Female	Married	Primary or less	Service	Spouse	0	0	No	No	No	No	4	23000	72
41	1	Dhaka	Duaripara	0	0	0	Above 40	Male	Married	Primary or less	Day labor	HH head	1	0	No	No	No	No	4	20000	28
41	2	Dhaka	Duaripara	2	1	0	18-40 years old	Female	Married	No education	Service	Spouse	1	0	No	No	No	No	4	20000	24
43	1	Dhaka	Duaripara	2	1	0	Above 40	Male	Married	Above Primary	Business or self-employed	HH head	0	1	No	Yes	Yes	No	6	15000	20
43	2	Dhaka	Duaripara	2	1	0	18-40 years old	Female	Separated/Divorced/Widow(er)/Unmarried	Above Primary	Others	Others	0	1	No	Yes	No	No	6	15000	24
45	1	Dhaka	Duaripara	2	1	0	18-40 years old	Male	Married	No education	Day labor	HH head	1	0	No	No	No	Yes	3	22000	44
45	2	Dhaka	Duaripara	2	1	0	18-40 years old	Female	Married	Primary or less	Service	Spouse	1	0	No	Yes	No	No	3	22000	24
46	1	Dhaka	Duaripara	2	1	0	Above 40	Female	Separated/Divorced/Widow(er)/Unmarried	No education	Others	HH head	0	0	No	Yes	No	No	2	14000	12
47	1	Dhaka	Duaripara	2	1	0	18-40 years old	Male	Married	Above Primary	Service	HH head	0	1	No	No	No	No	4	30000	44
47	2	Dhaka	Duaripara	2	1	0	18-40 years old	Female	Married	Primary or less	Others	Spouse	0	1	No	No	No	No	4	30000	40
47	3	Dhaka	Duaripara	1	0	0	Above 40	Male	Separated/Divorced/Widow(er)/Unmarried	No education	Day labor	Others	0	1	No	No	No	No	4	30000	24
51	1	Dhaka	Duaripara	1	0	0	18-40 years old	Male	Married	Above Primary	Business or self-employed	HH head	1	0	No	No	No	No	4	16000	36
51	2	Dhaka	Duaripara	2	1	0	18-40 years old	Female	Married	Above Primary	Others	Spouse	1	0	Yes	No	No	No	4	16000	36
53	1	Dhaka	Duaripara	2	1	0	18-40 years old	Female	Married	Above Primary	Others	Others	1	1	No	No	No	No	6	25000	60
53	2	Dhaka	Duaripara	2	1	0	18-40 years old	Male	Married	Above Primary	Business or self-employed	Others	1	1	No	No	No	Yes	6	25000	32
53	3	Dhaka	Duaripara	2	1	0	Above 40	Female	Married	Primary or less	Service	Spouse	1	1	No	No	No	No	6	25000	28
55	1	Dhaka	Duaripara	3	1	1	18-40 years old	Male	Married	Primary or less	Business or self-employed	HH head	0	1	No	Yes	No	No	2	19000	52
55	2	Dhaka	Duaripara	3	1	1	18-40 years old	Female	Married	No education	Day labor	Spouse	0	1	No	Yes	No	No	2	19000	36
56	1	Dhaka	Duaripara	2	1	0	18-40 years old	Male	Married	Primary or less	Business or self-employed	HH head	1	1	No	No	No	Yes	4	16000	60
56	2	Dhaka	Duaripara	0	0	0	18-40 years old	Female	Married	Above Primary	Others	Spouse	1	1	No	No	No	No	4	16000	44
57	1	Dhaka	Duaripara	1	0	0	Above 40	Male	Married	Above Primary	Others	HH head	1	1	No	Yes	Yes	No	8	30000	40
57	2	Dhaka	Duaripara	0	0	0	18-40 years old	Male	Separated/Divorced/Widow(er)/Unmarried	Above Primary	Service	Others	1	1	No	No	No	No	8	30000	80
57	3	Dhaka	Duaripara	0	0	0	18-40 years old	Female	Married	Above Primary	Others	Others	1	1		No	No	Yes	8	30000	48
58	1	Dhaka	Duaripara	2	1	0	18-40 years old	Male	Married	Primary or less	Day labor	HH head	1	0	Yes	No	No	No	4	9000	52
58	2	Dhaka	Duaripara	2	1	0	18-40 years old	Female	Married	Primary or less	Others	Spouse	1	0	Yes	No	No	No	4	9000	40
62	1	Dhaka	Duaripara	3	1	1	Above 40	Female	Married	No education	Day labor	HH head	1	1	No	Yes	No	No	2	8000	36
63	1	Dhaka	Duaripara	3	1	1	18-40 years old	Female	Separated/Divorced/Widow(er)/Unmarried	Primary or less	Service	HH head	0	1	No	No	No	No	2	12000	28
63	2	Dhaka	Duaripara	3	1	1	18-40 years old	Male	Separated/Divorced/Widow(er)/Unmarried	Above Primary	Service	Others	0	1	No	No	No	No	2	12000	36
64	1	Dhaka	Duaripara	1	0	0	18-40 years old	Male	Married	Above Primary	Business or self-employed	HH head	0	1	No	No	No	No	3	16000	44
64	2	Dhaka	Duaripara	2	1	0	18-40 years old	Female	Married	Primary or less	Others	Spouse	0	1	No	No	No	No	3	16000	64
65	1	Dhaka	Duaripara	1	0	0	18-40 years old	Male	Married	Primary or less	Business or self-employed	HH head	0	0	No	No	No	No	3	25000	80
65	2	Dhaka	Duaripara	1	0	0	18-40 years old	Female	Married	Above Primary	Others	Spouse	0	0	No	No	No	No	3	25000	80
66	1	Dhaka	Duaripara	3	1	1	Above 40	Female	Married	No education	Day labor	Spouse	1	1	No	Yes	No	No	4	25000	4
66	2	Dhaka	Duaripara	2	1	0	18-40 years old	Male	Separated/Divorced/Widow(er)/Unmarried	Above Primary	Others	Others	1	1	No	No	Yes	No	4	25000	40
67	1	Dhaka	Duaripara	3	1	1	18-40 years old	Male	Married	Above Primary	Others	HH head	1	1	No	No	No	No	3	35000	48
67	2	Dhaka	Duaripara	3	1	1	18-40 years old	Female	Married	Above Primary	Others	Spouse	1	1	No	No	No	No	3	35000	72
71	1	Dhaka	Duaripara	1	0	0	18-40 years old	Male	Married	Above Primary	Others	Others	1	1	No	No	No	No	6	30000	64
71	2	Dhaka	Duaripara	0	0	0	18-40 years old	Female	Married	Primary or less	Others	Others	1	1	No	No	No	No	6	30000	76
73	1	Dhaka	Duaripara	2	1	0	Above 40	Male	Married	Above Primary	Day labor	HH head	0	0	No	No	No	No	3	15000	60
73	2	Dhaka	Duaripara	2	1	0	Above 40	Female	Married	No education	Day labor	Spouse	0	0	Yes	No	No	No	3	15000	40
74	1	Dhaka	Duaripara	3	1	1	Above 40	Male	Married	Primary or less	Business or self-employed	HH head	0	0	No	No	No	Yes	3	27000	16
74	2	Dhaka	Duaripara	2	1	0	18-40 years old	Female	Married	No education	Day labor	Spouse	0	0	No	Yes	No	No	3	27000	20
75	1	Dhaka	Duaripara	2	1	0	Above 40	Male	Married	No education	Day labor	HH head	0	1	Yes	No	No	No	4	24000	76
75	2	Dhaka	Duaripara	2	1	0	18-40 years old	Female	Married	Primary or less	Service	Spouse	0	1	No	No	No	No	4	24000	56
76	1	Dhaka	Duaripara	1	0	0	Above 40	Male	Married	Primary or less	Others	HH head	0	1	No	No	No	No	3	8500	60
76	2	Dhaka	Duaripara	2	1	0	Above 40	Female	Married	No education	Day labor	Spouse	0	1	No	No	No	No	3	8500	68
78	1	Dhaka	Duaripara	2	1	0	18-40 years old	Male	Married	Above Primary	Service	HH head	0	1	No	No	No	No	4	23000	48
78	2	Dhaka	Duaripara	2	1	0	18-40 years old	Female	Married	Primary or less	Service	Spouse	0	1	No	No	No	No	4	23000	32
81	1	Dhaka	Duaripara	2	1	0	18-40 years old	Male	Married	Above Primary	Day labor	HH head	1	0	No	No	No	No	4	20000	72
81	2	Dhaka	Duaripara	2	1	0	18-40 years old	Female	Married	Above Primary	Day labor	Spouse	1	0	Yes	No	No	No	4	20000	96
82	1	Dhaka	Duaripara	2	1	0	18-40 years old	Male	Married	Above Primary	Day labor	HH head	1	0	No	No	No	No	3	8000	28
82	2	Dhaka	Duaripara	2	1	0	18-40 years old	Female	Married	Primary or less	Others	Spouse	1	0	No	No	No	No	3	8000	76
83	1	Dhaka	Duaripara	3	1	1	Above 40	Male	Married	Above Primary	Business or self-employed	HH head	1	1	No	No	No	No	5	60000	80
83	2	Dhaka	Duaripara	3	1	1	Above 40	Female	Married	Above Primary	Service	Spouse	1	1	No	No	Yes	No	5	60000	100
83	3	Dhaka	Duaripara	2	1	0	Above 40	Male	Married	Above Primary	Others	Others	1	1	No	Yes	No	No	5	60000	28
83	4	Dhaka	Duaripara	2	1	0	Above 40	Female	Married	Primary or less	Others	Others	1	1	No	No	No	No	5	60000	80
84	1	Dhaka	Duaripara	2	1	0	18-40 years old	Male	Married	Above Primary	Day labor	HH head	1	0	No	No	No	No	4	10000	4
84	2	Dhaka	Duaripara	2	1	0	18-40 years old	Female	Married	Primary or less	Others	Spouse	1	0	No	No	No	No	4	10000	28
86	1	Dhaka	Duaripara	2	1	0	Above 40	Male	Married	Above Primary	Business or self-employed	HH head	1	1	No	Yes	No	No	5	18000	28
86	2	Dhaka	Duaripara	2	1	0	18-40 years old	Female	Married	Primary or less	Business or self-employed	Spouse	1	1	No	No	No	No	5	18000	12
91	1	Dhaka	Duaripara	2	1	0	Above 40	Male	Married	Primary or less	Day labor	HH head	1	1	Yes	No	No	No	5	28000	40
91	2	Dhaka	Duaripara	2	1	0	18-40 years old	Female	Separated/Divorced/Widow(er)/Unmarried	Above Primary	Service	Others	1	1	No	No	No	No	5	28000	92
92	1	Dhaka	Duaripara	3	1	1	Above 40	Male	Married	Above Primary	Business or self-employed	HH head	1	1	No	Yes	No	No	3	20000	20
92	2	Dhaka	Duaripara	2	1	0	18-40 years old	Female	Separated/Divorced/Widow(er)/Unmarried	Above Primary	Others	Others	1	1	No	No	No	No	3	20000	28
99	1	Dhaka	Duaripara	2	1	0	18-40 years old	Male	Married	No education	Day labor	HH head	1	0	No	Yes	No	No	5	20000	36
99	2	Dhaka	Duaripara	2	1	0	18-40 years old	Female	Married	Primary or less	Others	Spouse	1	0	No	Yes	No	No	5	20000	52
104	1	Dhaka	Duaripara	2	1	0	18-40 years old	Female	Married	No education	Day labor	Spouse	0	1	No	Yes	No	No	5	11000	64
106	1	Dhaka	Duaripara	2	1	0	Above 40	Male	Married	Above Primary	Day labor	HH head	0	1	No	Yes	No	No	2	20000	20
111	1	Dhaka	Duaripara	2	1	0	18-40 years old	Male	Married	No education	Day labor	HH head	0	0	No	No	No	No	4	19500	96
111	2	Dhaka	Duaripara	2	1	0	18-40 years old	Female	Married	Primary or less	Service	Spouse	0	0	No	No	No	No	4	19500	80
113	1	Dhaka	Duaripara	0	0	0	18-40 years old	Female	Married	No education	Others	Spouse	0	0	No	No	No	No	4	12000	44
113	2	Dhaka	Duaripara	2	1	0	18-40 years old	Male	Married	No education	Day labor	HH head	0	0	No	No	No	No	4	12000	56
116	1	Dhaka	Duaripara	3	1	1	18-40 years old	Male	Married	No education	Service	HH head	1	1	No	No	Yes	No	3	11000	36
116	2	Dhaka	Duaripara	2	1	0	18-40 years old	Female	Married	Above Primary	Others	Spouse	1	1	No	No	No	No	3	11000	36
118	1	Dhaka	Duaripara	3	1	1	18-40 years old	Male	Married	Above Primary	Business or self-employed	HH head	1	0	No	Yes	No	No	3	15500	20
118	2	Dhaka	Duaripara	3	1	1	18-40 years old	Female	Married	Above Primary	Day labor	Spouse	1	0	No	Yes	No	No	3	15500	32
119	1	Dhaka	Duaripara	1	0	0	18-40 years old	Male	Married	Primary or less	Day labor	HH head	0	0	No	No	Yes	No	3	12000	76
119	2	Dhaka	Duaripara	2	1	0	18-40 years old	Female	Married	Primary or less	Others	Spouse	0	0	No	No	No	No	3	12000	64
120	1	Dhaka	Duaripara	2	1	0	Above 40	Male	Married	Primary or less	Day labor	HH head	1	0	No	Yes	Yes	No	4	15000	16
120	2	Dhaka	Duaripara	2	1	0	18-40 years old	Female	Separated/Divorced/Widow(er)/Unmarried	Above Primary	Others	Others	1	0	No	No	No	No	4	15000	68
121	1	Dhaka	Duaripara	2	1	0	Above 40	Female	Separated/Divorced/Widow(er)/Unmarried	No education	Day labor	HH head	0	0	No	No	No	No	2	10000	28
122	1	Dhaka	Duaripara	3	1	1	18-40 years old	Male	Married	Primary or less	Service	HH head	1	0	No	No	No	No	3	18000	44
123	1	Dhaka	Duaripara	2	1	0	18-40 years old	Male	Married	Primary or less	Day labor	HH head	0	0	No	No	No	No	3	12000	16
123	2	Dhaka	Duaripara	2	1	0	18-40 years old	Female	Married	Primary or less	Day labor	Spouse	0	0	No	Yes	No	No	3	12000	20
124	1	Dhaka	Duaripara	2	1	0	Above 40	Female	Separated/Divorced/Widow(er)/Unmarried	Primary or less	Business or self-employed	HH head	0	1	Yes	Yes	Yes	No	5	10000	28
126	1	Dhaka	Duaripara	3	1	1	Above 40	Male	Married	No education	Day labor	HH head	1	0	No	No	No	No	6	22000	68
126	2	Dhaka	Duaripara	3	1	1	Above 40	Female	Married	Primary or less	Day labor	Spouse	1	0	No	No	No	No	6	22000	60
127	1	Dhaka	Duaripara	2	1	0	18-40 years old	Female	Married	Primary or less	Service	Spouse	0	0	No	No	No	No	2	12000	68
127	2	Dhaka	Duaripara	2	1	0	18-40 years old	Male	Married	Above Primary	Business or self-employed	HH head	0	0	No	No	No	No	2	12000	84
128	1	Dhaka	Duaripara	3	1	1	Above 40	Female	Married	Primary or less	Day labor	Spouse	0	1	No	Yes	No	No	5	15000	0
129	1	Dhaka	Duaripara	2	1	0	18-40 years old	Male	Married	No education	Business or self-employed	HH head	1	1	No	No	No	Yes	3	9000	32
129	2	Dhaka	Duaripara	2	1	0	18-40 years old	Female	Married	Primary or less	Others	Spouse	1	1	No	No	No	No	3	9000	36
130	1	Dhaka	Duaripara	2	1	0	18-40 years old	Male	Married	No education	Business or self-employed	HH head	0	1	No	No	No	No	3	25000	44
130	2	Dhaka	Duaripara	2	1	0	18-40 years old	Female	Married	No education	Service	Spouse	0	1	No	Yes	No	No	3	25000	72
134	1	Dhaka	Duaripara	0	0	0	Above 40	Male	Married	Above Primary	Day labor	HH head	0	1	No	No	No	No	3	20000	60
134	2	Dhaka	Duaripara	3	1	1	18-40 years old	Female	Married	Above Primary	Service	Spouse	0	1	No	No	No	No	3	20000	52
136	1	Dhaka	Duaripara	2	1	0	18-40 years old	Male	Married	No education	Business or self-employed	HH head	1	1	No	No	No	No	5	20000	32
136	2	Dhaka	Duaripara	2	1	0	18-40 years old	Female	Married	Primary or less	Day labor	Spouse	1	1	No	No	No	No	5	20000	52
138	1	Dhaka	Duaripara	2	1	0	Above 40	Male	Married	Above Primary	Business or self-employed	HH head	1	0	Yes	No	No	No	3	8000	40
138	2	Dhaka	Duaripara	2	1	0	18-40 years old	Female	Married	Primary or less	Others	Spouse	1	0	Yes	No	No	No	3	8000	44
139	1	Dhaka	Duaripara	2	1	0	Above 40	Male	Married	No education	Day labor	HH head	1	1	Yes	No	Yes	No	5	20000	24
142	1	Dhaka	Duaripara	2	1	0	18-40 years old	Male	Married	No education	Business or self-employed	HH head	0	0	No	No	No	Yes	3	18000	32
142	2	Dhaka	Duaripara	3	1	1	18-40 years old	Female	Married	Above Primary	Service	Spouse	0	0	Yes	No	No	No	3	18000	52
143	1	Dhaka	Duaripara	2	1	0	Above 40	Male	Married	Above Primary	Service	HH head	0	1	Yes	Yes	No	No	7	12500	20
143	2	Dhaka	Duaripara	2	1	0	18-40 years old	Female	Married	Above Primary	Others	Spouse	0	1	No	No	No	Yes	7	12500	32
146	1	Dhaka	Duaripara	2	1	0	18-40 years old	Female	Married	No education	Day labor	Spouse	0	0	Yes	No	No	No	5	20000	68
149	1	Dhaka	Duaripara	2	1	0	Above 40	Male	Married	No education	Day labor	HH head	1	0	No	Yes	No	No	4	11000	4
149	2	Dhaka	Duaripara	2	1	0	18-40 years old	Female	Married	Above Primary	Others	Spouse	1	0	Yes	Yes	No	No	4	11000	16
150	1	Dhaka	Duaripara	0	0	0	Above 40	Male	Married	Primary or less	Others	HH head	0	1	No	No	No	No	7	23000	60
150	2	Dhaka	Duaripara	2	1	0	18-40 years old	Male	Married	Primary or less	Day labor	Others	0	1	Yes	No	Yes	No	7	23000	36
150	3	Dhaka	Duaripara	2	1	0	18-40 years old	Female	Married	Primary or less	Others	Others	0	1	Yes	No	No	No	7	23000	84
151	1	Dhaka	Duaripara	2	1	0	18-40 years old	Male	Married	Primary or less	Service	HH head	1	1	No	No	No	No	5	16000	52
151	2	Dhaka	Duaripara	2	1	0	18-40 years old	Female	Married	Primary or less	Others	Spouse	1	1	No	No	No	No	5	16000	80
155	1	Dhaka	Duaripara	2	1	0	18-40 years old	Male	Married	Primary or less	Day labor	HH head	1	0	No	No	No	No	5	10500	56
155	2	Dhaka	Duaripara	2	1	0	18-40 years old	Female	Married	Primary or less	Others	Spouse	1	0	Yes	No	No	No	5	10500	68
157	1	Dhaka	Duaripara	1	0	0	18-40 years old	Male	Married	Primary or less	Business or self-employed	HH head	0	1	No	No	Yes	No	4	15000	16
157	2	Dhaka	Duaripara	2	1	0	18-40 years old	Female	Married	No education	Others	Spouse	0	1	No	Yes	Yes	No	4	15000	40
158	1	Dhaka	Duaripara	2	1	0	18-40 years old	Female	Married	Above Primary	Day labor	Spouse	0	0	No	No	No	No	4	12000	52
161	1	Dhaka	Duaripara	1	0	0	18-40 years old	Male	Married	Primary or less	Day labor	HH head	0	0	Yes	No	No	No	5	15000	68
161	2	Dhaka	Duaripara	2	1	0	18-40 years old	Female	Married	Primary or less	Day labor	Spouse	0	0	No	No	No	No	5	15000	84
164	1	Dhaka	Duaripara	1	0	0	18-40 years old	Male	Married	No education	Day labor	HH head	0	0	No	No	No	No	4	12000	68
164	2	Dhaka	Duaripara	2	1	0	18-40 years old	Female	Married	Primary or less	Others	Spouse	0	0	Yes	No	No	No	4	12000	64
166	1	Dhaka	Duaripara	2	1	0	18-40 years old	Female	Married	Primary or less	Others	Spouse	0	1	No	No	No	No	6	30000	68
166	2	Dhaka	Duaripara	1	0	0	Above 40	Male	Married	No education	Day labor	Others	0	1	No	No	No	No	6	30000	52
166	3	Dhaka	Duaripara	1	0	0	18-40 years old	Male	Separated/Divorced/Widow(er)/Unmarried	No education	Business or self-employed	Others	0	1	No	No	No	No	6	30000	56
167	1	Dhaka	Duaripara	2	1	0	Above 40	Male	Married	No education	Day labor	HH head	0	0	Yes	No	No	No	4	25000	60
167	2	Dhaka	Duaripara	2	1	0	18-40 years old	Female	Married	Primary or less	Service	Spouse	0	0	No	Yes	No	No	4	25000	44
169	1	Dhaka	Duaripara	1	0	0	18-40 years old	Female	Married	Primary or less	Business or self-employed	Spouse	0	0	No	Yes	No	No	5	25000	48
169	2	Dhaka	Duaripara	2	1	0	Above 40	Male	Married	Above Primary	Business or self-employed	HH head	0	0	No	No	No	No	5	25000	60
170	1	Dhaka	Duaripara	2	1	0	Above 40	Male	Married	No education	Day labor	HH head	0	1	No	No	No	No	4	16000	80
170	2	Dhaka	Duaripara	2	1	0	18-40 years old	Female	Married	No education	Day labor	Spouse	0	1	No	No	No	No	4	16000	40
176	1	Dhaka	Duaripara	2	1	0	Above 40	Male	Separated/Divorced/Widow(er)/Unmarried	No education	Service	HH head	0	1	No	No	No	No	4	22000	32
176	2	Dhaka	Duaripara	1	0	0	18-40 years old	Female	Separated/Divorced/Widow(er)/Unmarried	Primary or less	Service	Others	0	1	No	No	No	No	4	22000	40
180	1	Dhaka	Duaripara	2	1	0	18-40 years old	Male	Married	No education	Day labor	HH head	1	1	No	No	No	No	5	15000	76
180	2	Dhaka	Duaripara	2	1	0	18-40 years old	Female	Married	No education	Others	Spouse	1	1	No	No	No	No	5	15000	60
182	1	Dhaka	Duaripara	3	1	1	Above 40	Female	Separated/Divorced/Widow(er)/Unmarried	Above Primary	Day labor	HH head	0	0	No	No	No	No	3	16000	28
184	1	Dhaka	Duaripara	1	0	0	18-40 years old	Male	Married	Primary or less	Business or self-employed	HH head	0	1	Yes	No	No	No	2	25000	72
185	1	Dhaka	Duaripara	2	1	0	18-40 years old	Male	Married	Primary or less	Business or self-employed	HH head	1	1	No	No	No	No	5	17000	48
185	2	Dhaka	Duaripara	2	1	0	18-40 years old	Female	Married	Above Primary	Others	Spouse	1	1	No	No	No	No	5	17000	44
185	3	Dhaka	Duaripara	3	1	1	Above 40	Female	Separated/Divorced/Widow(er)/Unmarried	No education	Business or self-employed	Others	1	1	No	No	No	No	5	17000	44
186	1	Dhaka	Duaripara	2	1	0	18-40 years old	Female	Separated/Divorced/Widow(er)/Unmarried	Primary or less	Others	HH head	1	0	No	No	No	No	4	8500	28
189	1	Dhaka	Duaripara	3	1	1	Above 40	Male	Married	No education	Day labor	HH head	0	0	No	Yes	No	No	4	8300	40
189	2	Dhaka	Duaripara	3	1	1	18-40 years old	Female	Married	No education	Service	Spouse	0	0	No	No	No	No	4	8300	40
190	1	Dhaka	Duaripara	1	0	0	18-40 years old	Male	Married	No education	Business or self-employed	HH head	0	0	Yes	No	No	No	3	12000	36
190	2	Dhaka	Duaripara	2	1	0	18-40 years old	Female	Married	No education	Day labor	Spouse	0	0	No	No	No	No	3	12000	36
191	1	Dhaka	Duaripara	2	1	0	18-40 years old	Male	Married	No education	Day labor	HH head	1	0	Yes	No	No	No	5	19000	68
191	2	Dhaka	Duaripara	2	1	0	18-40 years old	Female	Married	Primary or less	Day labor	Spouse	1	0	Yes	Yes	No	No	5	19000	28
195	1	Dhaka	Duaripara	3	1	1	18-40 years old	Male	Married	Above Primary	Service	HH head	1	0	No	No	No	No	4	16000	48
195	2	Dhaka	Duaripara	0	0	0	18-40 years old	Female	Married	Above Primary	Service	Spouse	1	0	No	No	No	No	4	16000	36
199	1	Dhaka	Duaripara	1	0	0	18-40 years old	Male	Married	Above Primary	Day labor	HH head	0	1	No	No	No	Yes	3	15400	36
199	2	Dhaka	Duaripara	1	0	0	18-40 years old	Female	Married	Above Primary	Others	Spouse	0	1	No	Yes	No	Yes	3	15400	36
202	1	Dhaka	Duaripara	2	1	0	18-40 years old	Male	Married	Primary or less	Business or self-employed	HH head	0	1	No	Yes	No	No	5	10000	20
202	2	Dhaka	Duaripara	2	1	0	18-40 years old	Female	Married	Above Primary	Others	Spouse	0	1	No	Yes	No	No	5	10000	36
203	1	Dhaka	Duaripara	2	1	0	18-40 years old	Male	Married	No education	Service	HH head	1	1	No	No	No	No	2	20000	28
203	2	Dhaka	Duaripara	3	1	1	18-40 years old	Female	Married	Primary or less	Service	Spouse	1	1	Yes	No	No	No	2	20000	60
206	1	Dhaka	Duaripara	2	1	0	Above 40	Male	Married	Above Primary	Service	HH head	1	1	No	No	No	No	5	10000	40
206	2	Dhaka	Duaripara	2	1	0	18-40 years old	Female	Married	No education	Others	Spouse	1	1	No	No	No	No	5	10000	36
209	1	Dhaka	Duaripara	2	1	0	18-40 years old	Male	Married	Primary or less	Day labor	HH head	1	0	Yes	No	No	No	4	12500	32
209	2	Dhaka	Duaripara	2	1	0	18-40 years old	Female	Married	Primary or less	Others	Spouse	1	0	No	No	No	No	4	12500	60
215	1	Dhaka	Duaripara	0	0	0	18-40 years old	Female	Married	Above Primary	Others	Spouse	1	1	No	No	No	No	5	25000	84
216	1	Dhaka	Duaripara	2	1	0	18-40 years old	Female	Married	Above Primary	Others	Spouse	0	0	No	No	No	No	4	11000	44
216	2	Dhaka	Duaripara	2	1	0	18-40 years old	Male	Married	Primary or less	Service	HH head	0	0	No	No	No	Yes	4	11000	72
219	1	Dhaka	Duaripara	2	1	0	18-40 years old	Female	Married	Above Primary	Others	Spouse	1	0	Yes	No	No	No	3	11000	60
219	2	Dhaka	Duaripara	2	1	0	Above 40	Male	Married	Above Primary	Service	HH head	1	0	No	No	No	No	3	11000	44
220	1	Dhaka	Duaripara	3	1	1	18-40 years old	Female	Married	Primary or less	Others	Spouse	1	1	No	No	No	No	3	15000	72
223	1	Dhaka	Duaripara	1	0	0	18-40 years old	Male	Married	Primary or less	Day labor	HH head	0	1	No	No	No	No	2	17000	28
223	2	Dhaka	Duaripara	1	0	0	18-40 years old	Female	Married	Primary or less	Service	Spouse	0	1	No	No	No	No	2	17000	32
224	1	Dhaka	Duaripara	2	1	0	Above 40	Male	Married	No education	Day labor	HH head	1	0	No	No	No	No	3	16000	20
224	2	Dhaka	Duaripara	2	1	0	Above 40	Female	Married	No education	Others	Spouse	1	0	No	No	No	No	3	16000	36
224	3	Dhaka	Duaripara	2	1	0	18-40 years old	Male	Separated/Divorced/Widow(er)/Unmarried	No education	Service	Others	1	0	No	No	Yes	No	3	16000	20
225	1	Dhaka	Duaripara	2	1	0	18-40 years old	Male	Married	Primary or less	Business or self-employed	HH head	1	1	No	No	No	No	3	18000	28
225	2	Dhaka	Duaripara	2	1	0	18-40 years old	Female	Married	No education	Service	Spouse	1	1	No	No	No	No	3	18000	28
226	1	Dhaka	Duaripara	2	1	0	18-40 years old	Male	Married	Primary or less	Business or self-employed	HH head	1	0	No	No	No	No	4	25000	52
226	2	Dhaka	Duaripara	1	0	0	18-40 years old	Female	Married	Primary or less	Day labor	Spouse	1	0	No	No	No	No	4	25000	48
226	3	Dhaka	Duaripara	2	1	0	Above 40	Female	Separated/Divorced/Widow(er)/Unmarried	No education	Others	Others	1	0	No	Yes	No	No	4	25000	16
228	1	Dhaka	Duaripara	2	1	0	18-40 years old	Male	Married	Above Primary	Business or self-employed	HH head	0	1	Yes	No	No	No	3	35000	56
228	2	Dhaka	Duaripara	0	0	0	18-40 years old	Female	Married	Above Primary	Others	Spouse	0	1	No	No	No	No	3	35000	76
230	1	Dhaka	Duaripara	2	1	0	18-40 years old	Male	Married	Primary or less	Day labor	HH head	1	1	No	No	No	No	4	20000	76
230	2	Dhaka	Duaripara	2	1	0	18-40 years old	Female	Married	Primary or less	Others	Spouse	1	1	Yes	No	No	No	4	20000	96
232	1	Dhaka	Duaripara	3	1	1	18-40 years old	Male	Married	Primary or less	Service	HH head	0	0	Yes	No	No	No	5	20000	48
234	1	Dhaka	Duaripara	3	1	1	18-40 years old	Male	Married	Primary or less	Service	HH head	1	1	No	No	No	No	3	15000	76
234	2	Dhaka	Duaripara	1	0	0	18-40 years old	Female	Married	Primary or less	Day labor	Spouse	1	1	No	No	Yes	No	3	15000	72
235	1	Dhaka	Duaripara	2	1	0	18-40 years old	Male	Married	No education	Business or self-employed	HH head	1	0	No	No	No	No	3	25000	52
235	2	Dhaka	Duaripara	2	1	0	18-40 years old	Female	Married	Primary or less	Service	Spouse	1	0	No	No	No	No	3	25000	40
239	1	Dhaka	Duaripara	2	1	0	18-40 years old	Male	Married	Above Primary	Day labor	HH head	0	0	No	Yes	No	No	4	12000	60
239	2	Dhaka	Duaripara	2	1	0	18-40 years old	Female	Married	Primary or less	Others	Spouse	0	0	No	No	No	No	4	12000	72
242	1	Dhaka	Duaripara	1	0	0	18-40 years old	Male	Married	No education	Business or self-employed	HH head	0	1	Yes	No	No	No	4	22500	52
242	2	Dhaka	Duaripara	3	1	1	18-40 years old	Female	Married	Primary or less	Service	Spouse	0	1	Yes	No	No	No	4	22500	52
247	1	Dhaka	Duaripara	2	1	0	18-40 years old	Male	Married	Primary or less	Service	HH head	0	1	No	No	No	No	3	10700	28
247	2	Dhaka	Duaripara	1	0	0	18-40 years old	Female	Married	Above Primary	Business or self-employed	Spouse	0	1	No	Yes	No	No	3	10700	28
249	1	Dhaka	Duaripara	2	1	0	18-40 years old	Male	Married	Above Primary	Service	HH head	0	1	Yes	No	No	No	2	9000	76
252	1	Dhaka	Duaripara	3	1	1	Above 40	Male	Married	Above Primary	Business or self-employed	HH head	1	1	Yes	No	No	No	3	60000	64
252	2	Dhaka	Duaripara	3	1	1	Above 40	Female	Married	Above Primary	Others	Spouse	1	1	No	No	No	No	3	60000	60
252	3	Dhaka	Duaripara	2	1	0	18-40 years old	Male	Separated/Divorced/Widow(er)/Unmarried	Above Primary	Others	Others	1	1	No	No	No	No	3	60000	72
253	1	Dhaka	Duaripara	3	1	1	Above 40	Female	Separated/Divorced/Widow(er)/Unmarried	No education	Others	HH head	0	0	No	Yes	No	No	1	10500	28
255	1	Dhaka	Duaripara	2	1	0	18-40 years old	Male	Married	Primary or less	Service	HH head	1	1	Yes	No	No	No	4	20000	44
255	2	Dhaka	Duaripara	2	1	0	18-40 years old	Female	Married	Primary or less	Others	Spouse	1	1	Yes	No	No	No	4	20000	40
257	1	Dhaka	Duaripara	2	1	0	Above 40	Male	Married	No education	Day labor	HH head	1	0	No	Yes	No	No	4	20000	8
257	2	Dhaka	Duaripara	2	1	0	Above 40	Female	Married	No education	Service	Spouse	1	0	No	No	No	No	4	20000	20
258	1	Dhaka	Duaripara	2	1	0	18-40 years old	Male	Married	Above Primary	Service	HH head	1	1	No	No	No	No	4	14000	60
258	2	Dhaka	Duaripara	2	1	0	18-40 years old	Female	Married	Above Primary	Others	Spouse	1	1	No	No	No	No	4	14000	44
259	1	Dhaka	Duaripara	1	0	0	18-40 years old	Male	Married	Above Primary	Service	HH head	1	1	Yes	No	No	No	3	22000	48
259	2	Dhaka	Duaripara	1	0	0	18-40 years old	Female	Married	Primary or less	Others	Spouse	1	1	No	No	No	No	3	22000	68
260	1	Dhaka	Duaripara	2	1	0	18-40 years old	Male	Married	Above Primary	Business or self-employed	HH head	0	1	No	No	No	No	3	18600	76
260	2	Dhaka	Duaripara	0	0	0	18-40 years old	Female	Married	Above Primary	Others	Spouse	0	1	No	Yes	No	No	3	18600	52
262	1	Dhaka	Duaripara	3	1	1	18-40 years old	Female	Married	Primary or less	Day labor	Spouse	0	0	No	No	No	No	2	16000	72
262	2	Dhaka	Duaripara	3	1	1	18-40 years old	Male	Married	Above Primary	Service	HH head	0	0	No	No	No	No	2	16000	80
263	1	Dhaka	Duaripara	2	1	0	Above 40	Female	Married	No education	Day labor	HH head	0	0	Yes	Yes	No	No	2	5000	76
263	2	Dhaka	Duaripara	2	1	0	Above 40	Male	Married	Primary or less	Others	Spouse	0	0	No	Yes	No	No	2	5000	48
265	1	Dhaka	Duaripara	2	1	0	18-40 years old	Male	Married	Primary or less	Business or self-employed	HH head	1	1	No	Yes	No	No	4	15600	52
265	2	Dhaka	Duaripara	2	1	0	18-40 years old	Female	Married	Above Primary	Others	Spouse	1	1	No	No	No	No	4	15600	60
266	1	Dhaka	Duaripara	1	0	0	18-40 years old	Female	Separated/Divorced/Widow(er)/Unmarried	Primary or less	Others	HH head	1	1	No	No	No	No	4	16000	60
267	1	Dhaka	Duaripara	2	1	0	18-40 years old	Female	Married	Primary or less	Service	Spouse	0	0	No	No	No	No	5	20000	48
267	2	Dhaka	Duaripara	2	1	0	Above 40	Male	Married	Primary or less	Day labor	HH head	0	0	No	No	No	No	5	20000	28
269	1	Dhaka	Duaripara	0	0	0	18-40 years old	Male	Married	Above Primary	Service	HH head	0	1	No	Yes	Yes	No	2	10000	44
269	2	Dhaka	Duaripara	0	0	0	18-40 years old	Female	Married	Primary or less	Service	Spouse	0	1	No	No	No	No	2	10000	84
270	1	Dhaka	Duaripara	2	1	0	Above 40	Male	Married	Above Primary	Service	HH head	1	1	No	No	No	Yes	5	30000	48
270	2	Dhaka	Duaripara	2	1	0	Above 40	Female	Married	Primary or less	Others	Spouse	1	1	No	No	No	No	5	30000	32
274	1	Dhaka	Duaripara	3	1	1	18-40 years old	Male	Married	Primary or less	Service	HH head	1	1	No	No	No	No	4	16000	72
274	2	Dhaka	Duaripara	3	1	1	18-40 years old	Female	Married	Above Primary	Others	Spouse	1	1	Yes	No	No	No	4	16000	32
277	1	Dhaka	Duaripara	2	1	0	18-40 years old	Male	Married	No education	Day labor	HH head	1	0	No	No	No	No	3	16000	84
277	2	Dhaka	Duaripara	2	1	0	18-40 years old	Female	Married	Primary or less	Service	Spouse	1	0	Yes	No	Yes	No	3	16000	44
281	1	Dhaka	Duaripara	3	1	1	18-40 years old	Male	Married	Above Primary	Service	HH head	1	1	No	Yes	Yes	No	3	15400	60
281	2	Dhaka	Duaripara	3	1	1	18-40 years old	Female	Married	Above Primary	Business or self-employed	Spouse	1	1	No	No	No	No	3	15400	60
282	1	Dhaka	Duaripara	2	1	0	18-40 years old	Male	Married	No education	Day labor	HH head	0	0	No	No	Yes	No	4	17000	32
282	2	Dhaka	Duaripara	2	1	0	18-40 years old	Female	Married	No education	Day labor	Spouse	0	0	No	No	No	No	4	17000	16
283	1	Dhaka	Duaripara	2	1	0	Above 40	Male	Married	Above Primary	Day labor	HH head	1	0	No	Yes	No	No	4	13000	24
283	2	Dhaka	Duaripara	2	1	0	18-40 years old	Female	Married	Primary or less	Others	Spouse	1	0	No	Yes	No	No	4	13000	4
284	1	Dhaka	Duaripara	1	0	0	18-40 years old	Male	Married	Primary or less	Day labor	HH head	1	0	Yes	No	Yes	No	3	12000	52
284	2	Dhaka	Duaripara	3	1	1	18-40 years old	Female	Married	Above Primary	Others	Spouse	1	0	No	No	No	No	3	12000	52
288	1	Dhaka	Duaripara	2	1	0	18-40 years old	Male	Married	No education	Service	HH head	0	0	No	No	Yes	No	5	18000	48
288	2	Dhaka	Duaripara	2	1	0	18-40 years old	Female	Married	No education	Day labor	Spouse	0	0	No	No	Yes	No	5	18000	40
290	1	Dhaka	Duaripara	2	1	0	18-40 years old	Male	Married	Primary or less	Business or self-employed	HH head	1	1	Yes	No	No	No	3	27000	48
290	2	Dhaka	Duaripara	2	1	0	18-40 years old	Female	Married	Primary or less	Day labor	Spouse	1	1	No	No	No	No	3	27000	84
294	1	Dhaka	Duaripara	2	1	0	18-40 years old	Female	Married	Primary or less	Others	Spouse	1	1	Yes	No	No	No	3	20000	84
294	2	Dhaka	Duaripara	3	1	1	18-40 years old	Male	Married	Primary or less	Business or self-employed	HH head	1	1	No	No	Yes	No	3	20000	88
295	1	Dhaka	Duaripara	2	1	0	18-40 years old	Male	Married	Primary or less	Day labor	HH head	0	1	No	No	No	No	4	15000	44
295	2	Dhaka	Duaripara	2	1	0	18-40 years old	Female	Married	No education	Day labor	Spouse	0	1	Yes	Yes	No	No	4	15000	8
296	1	Dhaka	Duaripara	2	1	0	Above 40	Female	Married	Primary or less	Day labor	HH head	0	0	No	No	No	No	5	12000	20
296	2	Dhaka	Duaripara	2	1	0	Above 40	Male	Married	Primary or less	Others	Spouse	0	0	No	No	No	No	5	12000	32
299	1	Dhaka	Duaripara	2	1	0	Above 40	Male	Married	No education	Day labor	HH head	0	0	No	No	No	No	6	20000	60
299	2	Dhaka	Duaripara	2	1	0	18-40 years old	Female	Married	Primary or less	Others	Spouse	0	0	No	No	No	No	6	20000	64
301	1	Dhaka	Duaripara	2	1	0	18-40 years old	Male	Married	No education	Service	HH head	0	1	Yes	No	No	No	2	11000	64
301	2	Dhaka	Duaripara	0	0	0	18-40 years old	Female	Married	Above Primary	Service	Spouse	0	1	No	No	No	No	2	11000	72
302	1	Dhaka	Duaripara	2	1	0	Above 40	Male	Married	Primary or less	Day labor	HH head	1	0	No	No	No	No	4	16000	76
302	2	Dhaka	Duaripara	2	1	0	18-40 years old	Female	Married	Primary or less	Day labor	Spouse	1	0	No	No	No	No	4	16000	32
304	1	Dhaka	Duaripara	2	1	0	18-40 years old	Male	Married	No education	Day labor	HH head	1	0	No	No	No	No	3	12000	36
304	2	Dhaka	Duaripara	2	1	0	18-40 years old	Female	Married	Primary or less	Others	Spouse	1	0	No	No	No	No	3	12000	32
305	1	Dhaka	Duaripara	1	0	0	18-40 years old	Male	Married	Primary or less	Business or self-employed	HH head	1	1	Yes	Yes	No	No	3	15000	44
305	2	Dhaka	Duaripara	1	0	0	18-40 years old	Female	Married	Primary or less	Business or self-employed	Spouse	1	1	Yes	Yes	No	No	3	15000	52
307	1	Dhaka	Duaripara	2	1	0	18-40 years old	Male	Married	No education	Day labor	HH head	0	0	Yes	No	No	No	4	17000	24
307	2	Dhaka	Duaripara	2	1	0	18-40 years old	Female	Married	No education	Others	Spouse	0	0	Yes	No	No	No	4	17000	48
308	1	Dhaka	Duaripara	2	1	0	Above 40	Male	Married	No education	Day labor	HH head	0	1	No	No	No	No	4	13500	72
308	2	Dhaka	Duaripara	2	1	0	18-40 years old	Female	Married	No education	Day labor	Spouse	0	1	Yes	No	No	No	4	13500	48
308	3	Dhaka	Duaripara	2	1	0	Above 40	Female	Married	No education	Others	Others	0	1	No	No	No	No	4	13500	32
313	1	Dhaka	Duaripara	2	1	0	18-40 years old	Male	Married	Above Primary	Business or self-employed	HH head	1	1	Yes	Yes	No	No	7	30000	48
313	2	Dhaka	Duaripara	0	0	0	18-40 years old	Female	Married	Above Primary	Others	Spouse	1	1	Yes	No	No	No	7	30000	28
317	1	Dhaka	Duaripara	2	1	0	18-40 years old	Male	Married	No education	Day labor	HH head	0	0	No	No	No	No	4	14000	68
317	2	Dhaka	Duaripara	2	1	0	18-40 years old	Female	Married	No education	Others	Spouse	0	0	No	No	No	No	4	14000	64
320	1	Dhaka	Duaripara	0	0	0	18-40 years old	Male	Married	Primary or less	Business or self-employed	HH head	1	1	Yes	No	No	No	3	20000	84
320	2	Dhaka	Duaripara	2	1	0	18-40 years old	Female	Married	Primary or less	Service	Spouse	1	1	No	No	No	No	3	20000	92
322	1	Dhaka	Duaripara	2	1	0	18-40 years old	Male	Married	Primary or less	Service	HH head	0	1	No	No	No	No	3	13000	68
322	2	Dhaka	Duaripara	2	1	0	18-40 years old	Female	Married	Primary or less	Business or self-employed	Spouse	0	1	No	No	No	No	3	13000	40
323	1	Dhaka	Duaripara	2	1	0	Above 40	Male	Married	Primary or less	Day labor	HH head	1	1	Yes	No	No	No	2	13000	48
323	2	Dhaka	Duaripara	2	1	0	18-40 years old	Female	Married	No education	Others	Spouse	1	1	Yes	Yes	No	No	2	13000	4
324	1	Dhaka	Duaripara	2	1	0	18-40 years old	Male	Married	No education	Business or self-employed	HH head	0	0	No	No	No	Yes	2	18000	36
324	2	Dhaka	Duaripara	2	1	0	18-40 years old	Female	Married	No education	Others	Spouse	0	0	No	No	No	No	2	18000	28
325	1	Dhaka	Duaripara	2	1	0	18-40 years old	Male	Married	Primary or less	Business or self-employed	HH head	1	1	No	Yes	No	No	2	14000	0
325	2	Dhaka	Duaripara	1	0	0	18-40 years old	Female	Married	No education	Service	Spouse	1	1	No	Yes	No	No	2	14000	28
327	1	Dhaka	Duaripara	2	1	0	18-40 years old	Male	Married	Primary or less	Business or self-employed	Others	1	1	No	Yes	No	No	11	90000	16
327	2	Dhaka	Duaripara	3	1	1	18-40 years old	Female	Married	Above Primary	Others	Others	1	1	No	No	No	No	11	90000	48
328	1	Dhaka	Duaripara	2	1	0	18-40 years old	Male	Married	Primary or less	Business or self-employed	HH head	0	0	No	No	No	No	5	15000	48
328	2	Dhaka	Duaripara	1	0	0	18-40 years old	Female	Married	Primary or less	Others	Spouse	0	0	No	No	No	No	5	15000	48
329	1	Dhaka	Duaripara	0	0	0	18-40 years old	Male	Married	Primary or less	Business or self-employed	HH head	0	1	No	No	No	No	4	23000	8
329	2	Dhaka	Duaripara	1	0	0	18-40 years old	Female	Married	Above Primary	Day labor	Spouse	0	1	No	No	No	No	4	23000	64
331	1	Dhaka	Duaripara	3	1	1	Above 40	Female	Married	Primary or less	Others	Spouse	0	0	Yes	No	No	No	6	16000	72
331	2	Dhaka	Duaripara	2	1	0	18-40 years old	Male	Married	No education	Service	Others	0	0	No	No	No	No	6	16000	56
331	3	Dhaka	Duaripara	3	1	1	18-40 years old	Female	Married	Above Primary	Service	Others	0	0	No	No	No	No	6	16000	72
333	1	Dhaka	Duaripara	2	1	0	Above 40	Male	Married	No education	Service	HH head	0	0	Yes	No	No	Yes	6	20000	24
333	2	Dhaka	Duaripara	0	0	0	18-40 years old	Female	Married	No education	Others	Spouse	0	0	No	No	No	No	6	20000	28
335	1	Dhaka	Duaripara	2	1	0	18-40 years old	Female	Married	Primary or less	Business or self-employed	HH head	0	1	Yes	Yes	No	No	3	21000	48
336	1	Dhaka	Duaripara	3	1	1	Above 40	Male	Married	No education	Business or self-employed	HH head	1	1	No	Yes	No	No	5	15000	32
336	2	Dhaka	Duaripara	3	1	1	18-40 years old	Female	Married	No education	Business or self-employed	Spouse	1	1	Yes	No	No	No	5	15000	24
336	3	Dhaka	Duaripara	2	1	0	18-40 years old	Male	Separated/Divorced/Widow(er)/Unmarried	Above Primary	Business or self-employed	Others	1	1	No	No	No	No	5	15000	60
339	1	Dhaka	Duaripara	2	1	0	18-40 years old	Male	Married	Above Primary	Day labor	HH head	1	0	No	No	No	No	4	11000	16
339	2	Dhaka	Duaripara	2	1	0	18-40 years old	Female	Married	Primary or less	Others	Spouse	1	0	Yes	Yes	No	No	4	11000	4
341	1	Dhaka	Duaripara	2	1	0	Above 40	Female	Married	No education	Others	HH head	0	0	No	Yes	No	No	5	19000	12
341	2	Dhaka	Duaripara	3	1	1	Above 40	Male	Married	No education	Others	Spouse	0	0	No	No	No	No	5	19000	64
341	3	Dhaka	Duaripara	2	1	0	18-40 years old	Female	Separated/Divorced/Widow(er)/Unmarried	Primary or less	Service	Others	0	0	No	No	No	No	5	19000	36
344	1	Dhaka	Duaripara	1	0	0	18-40 years old	Male	Married	Primary or less	Day labor	HH head	0	0	Yes	No	No	No	4	15000	32
344	2	Dhaka	Duaripara	2	1	0	18-40 years old	Female	Married	No education	Day labor	Spouse	0	0	Yes	No	No	No	4	15000	44
348	1	Dhaka	Duaripara	1	0	0	Above 40	Male	Married	Above Primary	Others	HH head	1	0	No	No	No	No	6	12000	20
348	2	Dhaka	Duaripara	2	1	0	18-40 years old	Female	Married	No education	Others	Spouse	1	0	No	No	No	No	6	12000	36
349	1	Dhaka	Duaripara	2	1	0	Above 40	Female	Married	No education	Day labor	HH head	1	0	No	Yes	No	No	3	13000	44
352	1	Dhaka	Duaripara	2	1	0	18-40 years old	Male	Married	Above Primary	Service	HH head	0	0	No	Yes	No	No	2	10300	4
352	2	Dhaka	Duaripara	2	1	0	18-40 years old	Female	Married	Above Primary	Others	Spouse	0	0	No	No	No	No	2	10300	80
357	1	Dhaka	Duaripara	2	1	0	18-40 years old	Male	Married	Primary or less	Business or self-employed	HH head	0	0	No	No	No	No	6	15000	80
357	2	Dhaka	Duaripara	0	0	0	18-40 years old	Female	Married	Primary or less	Others	Spouse	0	0	No	Yes	No	No	6	15000	76
357	3	Dhaka	Duaripara	2	1	0	Above 40	Male	Married	Primary or less	Business or self-employed	Others	0	0	No	No	No	No	6	15000	32
358	1	Dhaka	Duaripara	3	1	1	Above 40	Female	Separated/Divorced/Widow(er)/Unmarried	Above Primary	Business or self-employed	HH head	1	1	No	No	No	No	10	47500	56
358	2	Dhaka	Duaripara	3	1	1	Above 40	Male	Married	Primary or less	Business or self-employed	Others	1	1	No	No	No	No	10	47500	76
358	3	Dhaka	Duaripara	3	1	1	18-40 years old	Female	Married	Primary or less	Service	Others	1	1	No	No	No	No	10	47500	36
360	1	Dhaka	Duaripara	3	1	1	18-40 years old	Female	Married	Above Primary	Service	Spouse	0	1	No	No	No	No	2	15000	96
360	2	Dhaka	Duaripara	2	1	0	18-40 years old	Male	Married	Primary or less	Business or self-employed	HH head	0	1	No	No	No	No	2	15000	60
361	1	Dhaka	Duaripara	2	1	0	18-40 years old	Male	Married	Above Primary	Day labor	HH head	1	0	No	No	No	No	3	6000	24
361	2	Dhaka	Duaripara	2	1	0	18-40 years old	Female	Married	No education	Others	Spouse	1	0	No	No	No	No	3	6000	44
365	1	Dhaka	Duaripara	2	1	0	18-40 years old	Male	Married	Above Primary	Day labor	HH head	0	1	No	No	No	Yes	3	20000	52
365	2	Dhaka	Duaripara	0	0	0	18-40 years old	Female	Married	Primary or less	Service	Spouse	0	1	No	No	No	No	3	20000	68
367	1	Dhaka	Duaripara	2	1	0	Above 40	Male	Married	No education	Business or self-employed	HH head	0	0	Yes	No	No	No	3	16000	40
367	2	Dhaka	Duaripara	2	1	0	Above 40	Female	Married	No education	Day labor	HH head	0	0	Yes	No	No	No	3	16000	48
369	1	Dhaka	Duaripara	2	1	0	18-40 years old	Male	Married	No education	Day labor	HH head	0	0	No	Yes	No	No	6	16000	16
369	2	Dhaka	Duaripara	2	1	0	18-40 years old	Female	Married	No education	Day labor	Spouse	0	0	No	No	No	No	6	16000	40
370	1	Dhaka	Duaripara	2	1	0	18-40 years old	Male	Married	Above Primary	Service	HH head	0	1	No	No	No	No	2	11000	72
370	2	Dhaka	Duaripara	2	1	0	18-40 years old	Female	Married	Above Primary	Others	Spouse	0	1	No	No	No	No	2	11000	60
376	1	Dhaka	Duaripara	2	1	0	18-40 years old	Male	Married	Primary or less	Business or self-employed	HH head	0	1	No	No	No	No	2	25000	100
376	2	Dhaka	Duaripara	3	1	1	18-40 years old	Female	Married	Primary or less	Others	Spouse	0	1	No	No	No	No	2	25000	80
377	1	Dhaka	Duaripara	2	1	0	Above 40	Male	Married	No education	Business or self-employed	HH head	0	0	No	No	No	No	3	18000	80
377	2	Dhaka	Duaripara	2	1	0	18-40 years old	Female	Married	No education	Others	Spouse	0	0	No	No	No	No	3	18000	56
378	1	Dhaka	Duaripara	2	1	0	Above 40	Male	Married	Primary or less	Service	HH head	0	1	No	No	No	No	5	20000	40
378	2	Dhaka	Duaripara	2	1	0	18-40 years old	Female	Married	Above Primary	Service	Spouse	0	1	Yes	No	No	No	5	20000	24
382	1	Dhaka	Duaripara	3	1	1	18-40 years old	Female	Married	No education	Day labor	Spouse	0	0	Yes	No	No	No	4	15000	84
382	2	Dhaka	Duaripara	0	0	0	18-40 years old	Male	Married	Primary or less	Day labor	HH head	0	0	No	No	No	Yes	4	15000	28
383	1	Dhaka	Duaripara	2	1	0	18-40 years old	Male	Married	No education	Business or self-employed	HH head	1	0	No	No	No	No	3	10000	8
383	2	Dhaka	Duaripara	2	1	0	18-40 years old	Female	Married	Primary or less	Others	Spouse	1	0	No	No	No	No	3	10000	20
385	1	Dhaka	Duaripara	2	1	0	18-40 years old	Female	Married	Above Primary	Others	Spouse	0	1	No	No	No	No	3	35000	88
385	2	Dhaka	Duaripara	2	1	0	18-40 years old	Male	Married	No education	Service	HH head	0	1	No	No	No	No	3	35000	84
386	1	Dhaka	Duaripara	2	1	0	Above 40	Male	Married	No education	Day labor	HH head	0	0	No	No	No	No	3	12000	32
386	2	Dhaka	Duaripara	2	1	0	Above 40	Female	Married	No education	Day labor	Spouse	0	0	No	No	No	No	3	12000	48
391	1	Dhaka	Duaripara	1	0	0	18-40 years old	Male	Married	Above Primary	Service	HH head	0	0	No	Yes	Yes	No	4	7500	28
391	2	Dhaka	Duaripara	2	1	0	18-40 years old	Female	Married	No education	Day labor	Spouse	0	0	No	No	No	No	4	7500	16
393	1	Dhaka	Duaripara	1	0	0	18-40 years old	Female	Married	Primary or less	Day labor	Spouse	1	0	No	No	No	No	5	29000	60
393	2	Dhaka	Duaripara	2	1	0	18-40 years old	Male	Married	Above Primary	Day labor	HH head	1	0	No	No	No	No	5	29000	68
400	1	Dhaka	Duaripara	2	1	0	18-40 years old	Male	Married	Above Primary	Day labor	HH head	0	0	No	No	No	No	3	13000	24
400	2	Dhaka	Duaripara	0	0	0	18-40 years old	Female	Married	Above Primary	Service	Spouse	0	0	Yes	No	No	No	3	13000	60
401	1	Dhaka	Duaripara	2	1	0	18-40 years old	Male	Married	Primary or less	Business or self-employed	HH head	0	0	No	No	No	No	4	14000	28
401	2	Dhaka	Duaripara	0	0	0	18-40 years old	Female	Married	Primary or less	Others	Spouse	0	0	No	No	No	No	4	14000	20
402	1	Dhaka	Duaripara	2	1	0	Above 40	Female	Separated/Divorced/Widow(er)/Unmarried	No education	Others	HH head	1	1	No	Yes	No	No	6	24000	64
402	2	Dhaka	Duaripara	2	1	0	18-40 years old	Male	Separated/Divorced/Widow(er)/Unmarried	Above Primary	Others	Others	1	1	No	No	Yes	No	6	24000	88
403	1	Dhaka	Duaripara	2	1	0	18-40 years old	Male	Married	Primary or less	Service	HH head	0	1	Yes	No	No	No	4	12000	68
403	2	Dhaka	Duaripara	2	1	0	18-40 years old	Female	Married	Primary or less	Others	Spouse	0	1	Yes	No	No	No	4	12000	76
404	1	Dhaka	Duaripara	2	1	0	18-40 years old	Female	Separated/Divorced/Widow(er)/Unmarried	Above Primary	Day labor	HH head	0	0	Yes	No	No	No	3	20000	76
406	1	Dhaka	Duaripara	2	1	0	18-40 years old	Female	Married	Above Primary	Service	HH head	0	1	No	No	No	No	2	20000	48
407	1	Dhaka	Duaripara	2	1	0	18-40 years old	Male	Married	No education	Day labor	HH head	1	0	Yes	Yes	No	No	4	16000	60
407	2	Dhaka	Duaripara	2	1	0	18-40 years old	Female	Married	No education	Others	Spouse	1	0	No	No	No	No	4	16000	76
408	1	Dhaka	Duaripara	1	0	0	18-40 years old	Male	Married	No education	Day labor	HH head	1	0	No	No	No	No	4	16000	52
408	2	Dhaka	Duaripara	1	0	0	18-40 years old	Female	Married	Primary or less	Day labor	Spouse	1	0	Yes	No	No	No	4	16000	52
409	1	Dhaka	Duaripara	0	0	0	Above 40	Male	Married	No education	Business or self-employed	HH head	1	1	Yes	No	No	No	5	36000	20
409	2	Dhaka	Duaripara	2	1	0	18-40 years old	Female	Married	Above Primary	Others	Others	1	1	No	No	No	Yes	5	36000	64
411	1	Dhaka	Duaripara	2	1	0	18-40 years old	Male	Married	Primary or less	Business or self-employed	HH head	1	1	No	Yes	Yes	Yes	5	12000	72
411	2	Dhaka	Duaripara	2	1	0	18-40 years old	Female	Married	Above Primary	Business or self-employed	Spouse	1	1	No	Yes	No	No	5	12000	80
412	1	Dhaka	Duaripara	2	1	0	Above 40	Male	Married	No education	Business or self-employed	HH head	0	0	No	No	No	No	3	14000	4
412	2	Dhaka	Duaripara	2	1	0	Above 40	Female	Married	No education	Others	Spouse	0	0	No	Yes	No	No	3	14000	4
413	1	Dhaka	Duaripara	2	1	0	Above 40	Male	Married	Primary or less	Day labor	HH head	0	0	No	No	No	No	5	20000	60
413	2	Dhaka	Duaripara	0	0	0	18-40 years old	Female	Married	Primary or less	Others	Others	0	0	No	No	No	No	5	20000	80
418	1	Dhaka	Duaripara	2	1	0	18-40 years old	Male	Married	Primary or less	Service	HH head	1	1	No	No	No	No	2	22000	48
418	2	Dhaka	Duaripara	2	1	0	18-40 years old	Female	Married	Primary or less	Service	Spouse	1	1	No	No	No	No	2	22000	28
420	1	Dhaka	Duaripara	2	1	0	18-40 years old	Male	Married	Primary or less	Business or self-employed	HH head	1	1	No	No	No	No	5	12000	52
420	2	Dhaka	Duaripara	2	1	0	18-40 years old	Female	Married	Primary or less	Others	Spouse	1	1	Yes	No	No	No	5	12000	64
421	1	Dhaka	Duaripara	2	1	0	18-40 years old	Male	Married	Primary or less	Service	HH head	1	1	No	No	No	No	4	13000	56
421	2	Dhaka	Duaripara	0	0	0	18-40 years old	Female	Married	No education	Others	Spouse	1	1	No	No	No	No	4	13000	36
422	1	Dhaka	Duaripara	3	1	1	Above 40	Male	Married	Above Primary	Service	Spouse	1	1	No	Yes	No	No	5	15000	12
422	2	Dhaka	Duaripara	2	1	0	18-40 years old	Female	Married	Primary or less	Business or self-employed	HH head	1	1	No	No	Yes	No	5	15000	40
425	1	Dhaka	Duaripara	2	1	0	18-40 years old	Female	Married	No education	Others	Spouse	1	0	Yes	Yes	Yes	No	3	12000	20
428	1	Dhaka	Duaripara	2	1	0	18-40 years old	Female	Married	Above Primary	Others	Spouse	0	1	Yes	No	No	No	4	30000	96
428	2	Dhaka	Duaripara	2	1	0	18-40 years old	Male	Married	Primary or less	Business or self-employed	HH head	0	1	Yes	No	No	No	4	30000	80
431	1	Dhaka	Duaripara	3	1	1	18-40 years old	Male	Married	No education	Day labor	HH head	1	1	No	No	No	No	4	15000	52
431	2	Dhaka	Duaripara	2	1	0	18-40 years old	Female	Married	Primary or less	Others	Spouse	1	1	No	No	No	No	4	15000	48
433	1	Dhaka	Duaripara	2	1	0	Above 40	Male	Married	Primary or less	Day labor	HH head	1	0	Yes	No	No	No	4	16000	36
433	2	Dhaka	Duaripara	2	1	0	18-40 years old	Female	Married	Above Primary	Others	Spouse	1	0	No	No	No	No	4	16000	40
434	1	Dhaka	Duaripara	2	1	0	Above 40	Female	Married	No education	Others	Spouse	1	1	Yes	Yes	No	No	7	35000	40
434	2	Dhaka	Duaripara	1	0	0	18-40 years old	Male	Separated/Divorced/Widow(er)/Unmarried	Above Primary	Service	Others	1	1	No	Yes	No	No	7	35000	40
437	1	Dhaka	Duaripara	2	1	0	Above 40	Male	Married	No education	Day labor	HH head	0	0	No	No	No	No	7	35000	8
437	2	Dhaka	Duaripara	2	1	0	Above 40	Female	Married	No education	Others	Spouse	0	0	No	No	No	No	7	35000	20
437	3	Dhaka	Duaripara	3	1	1	18-40 years old	Female	Married	Above Primary	Service	Others	0	0	No	No	No	No	7	35000	24
438	1	Dhaka	Duaripara	2	1	0	18-40 years old	Male	Married	No education	Day labor	HH head	0	0	No	No	No	No	5	21000	28
438	2	Dhaka	Duaripara	0	0	0	Above 40	Female	Separated/Divorced/Widow(er)/Unmarried	No education	Others	Others	0	0	No	No	No	No	5	21000	16
441	1	Dhaka	Duaripara	2	1	0	18-40 years old	Male	Married	No education	Business or self-employed	HH head	1	1	No	No	No	No	3	16000	84
441	2	Dhaka	Duaripara	2	1	0	18-40 years old	Female	Married	No education	Day labor	Spouse	1	1	No	Yes	No	No	3	16000	80
442	1	Dhaka	Duaripara	2	1	0	Above 40	Male	Married	No education	Business or self-employed	HH head	1	0	Yes	Yes	Yes	No	5	15000	52
442	2	Dhaka	Duaripara	2	1	0	18-40 years old	Female	Married	No education	Day labor	Spouse	1	0	No	No	No	No	5	15000	20
443	1	Dhaka	Duaripara	3	1	1	18-40 years old	Male	Married	Primary or less	Business or self-employed	HH head	1	0	Yes	Yes	No	No	4	9000	64
443	2	Dhaka	Duaripara	1	0	0	18-40 years old	Female	Married	Primary or less	Day labor	Spouse	1	0	Yes	No	Yes	No	4	9000	80
444	1	Dhaka	Duaripara	2	1	0	Above 40	Male	Married	Above Primary	Service	HH head	0	0	No	No	Yes	No	4	17000	72
444	2	Dhaka	Duaripara	2	1	0	18-40 years old	Female	Married	No education	Day labor	Spouse	0	0	No	No	Yes	No	4	17000	68
445	1	Dhaka	Duaripara	3	1	1	Above 40	Male	Married	No education	Service	HH head	0	1	No	No	No	No	4	24000	60
445	2	Dhaka	Duaripara	3	1	1	Above 40	Female	Married	Primary or less	Day labor	Spouse	0	1	No	No	No	No	4	24000	60
445	3	Dhaka	Duaripara	2	1	0	18-40 years old	Male	Separated/Divorced/Widow(er)/Unmarried	No education	Service	Others	0	1	No	No	No	No	4	24000	84
446	1	Dhaka	Duaripara	2	1	0	18-40 years old	Female	Married	Primary or less	Day labor	Spouse	1	1	Yes	Yes	Yes	No	5	15000	68
446	2	Dhaka	Duaripara	1	0	0	18-40 years old	Male	Separated/Divorced/Widow(er)/Unmarried	Above Primary	Business or self-employed	Others	1	1	No	No	Yes	No	5	15000	64
447	1	Dhaka	Duaripara	2	1	0	18-40 years old	Male	Married	Above Primary	Business or self-employed	HH head	0	1	No	No	No	No	4	25000	72
447	2	Dhaka	Duaripara	0	0	0	18-40 years old	Female	Married	Above Primary	Others	Spouse	0	1	No	No	No	No	4	25000	76
450	1	Dhaka	Duaripara	2	1	0	18-40 years old	Male	Married	No education	Business or self-employed	HH head	1	1	No	No	No	No	3	18000	56
450	2	Dhaka	Duaripara	2	1	0	18-40 years old	Female	Married	Above Primary	Day labor	Spouse	1	1	No	No	No	No	3	18000	68
452	1	Dhaka	Duaripara	2	1	0	18-40 years old	Male	Married	Primary or less	Business or self-employed	HH head	1	1	No	No	No	No	4	15000	72
452	2	Dhaka	Duaripara	0	0	0	18-40 years old	Female	Married	Above Primary	Others	Spouse	1	1	Yes	No	No	No	4	15000	36
458	1	Dhaka	Duaripara	1	0	0	18-40 years old	Male	Married	Above Primary	Day labor	HH head	1	1	Yes	No	No	No	6	15000	52
458	2	Dhaka	Duaripara	1	0	0	18-40 years old	Female	Married	Above Primary	Others	Spouse	1	1	Yes	No	No	No	6	15000	52
461	1	Dhaka	Duaripara	0	0	0	18-40 years old	Female	Married	Above Primary	Others	Spouse	1	1	No	No	No	No	8	45000	40
461	2	Dhaka	Duaripara	2	1	0	Above 40	Female	Separated/Divorced/Widow(er)/Unmarried	No education	Others	Others	1	1	No	Yes	No	No	8	45000	8
461	3	Dhaka	Duaripara	3	1	1	18-40 years old	Male	Separated/Divorced/Widow(er)/Unmarried	Above Primary	Service	Others	1	1	No	No	No	Yes	8	45000	20
464	1	Dhaka	Duaripara	0	0	0	18-40 years old	Female	Married	Primary or less	Others	Others	1	1	No	No	No	No	5	26000	52
464	2	Dhaka	Duaripara	2	1	0	18-40 years old	Male	Married	No education	Service	Others	1	1	No	No	No	No	5	26000	76
464	3	Dhaka	Duaripara	2	1	0	18-40 years old	Female	Separated/Divorced/Widow(er)/Unmarried	No education	Day labor	HH head	1	1	No	No	No	No	5	26000	24
465	1	Dhaka	Duaripara	1	0	0	18-40 years old	Male	Married	No education	Business or self-employed	HH head	0	1	No	Yes	No	No	4	12000	40
465	2	Dhaka	Duaripara	2	1	0	18-40 years old	Female	Married	Primary or less	Others	Spouse	0	1	No	No	No	No	4	12000	72
466	1	Dhaka	Duaripara	2	1	0	Above 40	Male	Married	Primary or less	Day labor	HH head	0	1	No	No	No	No	4	15000	68
466	2	Dhaka	Duaripara	2	1	0	Above 40	Female	Married	No education	Day labor	Spouse	0	1	Yes	No	Yes	No	4	15000	76
467	1	Dhaka	Duaripara	2	1	0	18-40 years old	Female	Separated/Divorced/Widow(er)/Unmarried	Primary or less	Day labor	HH head	1	0	Yes	Yes	No	No	2	5500	24
469	1	Dhaka	Duaripara	2	1	0	Above 40	Female	Married	No education	Day labor	HH head	0	0	No	Yes	No	No	3	14000	0
470	1	Dhaka	Duaripara	2	1	0	Above 40	Male	Married	No education	Business or self-employed	HH head	1	0	No	No	No	No	2	10000	84
470	2	Dhaka	Duaripara	2	1	0	Above 40	Female	Married	No education	Others	Spouse	1	0	No	Yes	No	No	2	10000	36
471	1	Dhaka	Duaripara	2	1	0	18-40 years old	Female	Married	Above Primary	Day labor	HH head	0	1	No	No	Yes	No	3	13000	44
471	2	Dhaka	Duaripara	3	1	1	Above 40	Male	Married	No education	Others	Spouse	0	1	No	No	Yes	Yes	3	13000	36
472	1	Dhaka	Duaripara	2	1	0	Above 40	Female	Separated/Divorced/Widow(er)/Unmarried	Primary or less	Others	HH head	1	1	No	No	No	No	6	40000	76
472	2	Dhaka	Duaripara	2	1	0	18-40 years old	Female	Married	Above Primary	Others	Others	1	1	No	No	No	No	6	40000	56
472	3	Dhaka	Duaripara	2	1	0	18-40 years old	Male	Married	Primary or less	Business or self-employed	Others	1	1	Yes	No	No	No	6	40000	44
479	1	Dhaka	Duaripara	2	1	0	Above 40	Male	Married	Primary or less	Business or self-employed	HH head	0	0	Yes	No	No	No	4	25000	64
479	2	Dhaka	Duaripara	1	0	0	Above 40	Female	Married	Above Primary	Day labor	Spouse	0	0	Yes	No	Yes	No	4	25000	36
480	1	Dhaka	Duaripara	2	1	0	18-40 years old	Male	Married	Above Primary	Day labor	HH head	0	0	No	No	No	No	5	9000	16
480	2	Dhaka	Duaripara	2	1	0	18-40 years old	Female	Married	No education	Others	Spouse	0	0	No	No	No	No	5	9000	32
483	1	Dhaka	Duaripara	2	1	0	Above 40	Male	Married	No education	Business or self-employed	HH head	0	1	Yes	No	No	No	5	40000	36
483	2	Dhaka	Duaripara	2	1	0	Above 40	Female	Married	No education	Day labor	Spouse	0	1	No	No	No	No	5	40000	32
486	1	Dhaka	Duaripara	2	1	0	18-40 years old	Male	Married	Above Primary	Service	Others	1	0	No	Yes	No	No	4	20000	36
486	2	Dhaka	Duaripara	0	0	0	18-40 years old	Female	Married	Above Primary	Others	Others	1	0	No	No	No	No	4	20000	52
486	3	Dhaka	Duaripara	2	1	0	Above 40	Female	Separated/Divorced/Widow(er)/Unmarried	Primary or less	Day labor	HH head	1	0	Yes	Yes	Yes	No	4	20000	80
488	1	Dhaka	Duaripara	2	1	0	18-40 years old	Male	Married	Above Primary	Business or self-employed	HH head	0	1	Yes	Yes	No	Yes	4	15000	44
488	2	Dhaka	Duaripara	0	0	0	18-40 years old	Female	Married	Above Primary	Others	Spouse	0	1	No	No	No	No	4	15000	40
491	1	Dhaka	Duaripara	2	1	0	18-40 years old	Male	Married	Above Primary	Service	HH head	1	1	Yes	No	Yes	No	2	25000	24
491	2	Dhaka	Duaripara	2	1	0	18-40 years old	Female	Married	Above Primary	Others	Spouse	1	1	Yes	Yes	No	No	2	25000	36
493	1	Dhaka	Duaripara	2	1	0	Above 40	Female	Married	No education	Day labor	HH head	1	1	Yes	No	Yes	No	5	18000	36
493	2	Dhaka	Duaripara	2	1	0	Above 40	Male	Married	No education	Day labor	Spouse	1	1	No	No	No	No	5	18000	28
494	1	Dhaka	Duaripara	2	1	0	18-40 years old	Male	Married	No education	Service	HH head	0	0	No	No	Yes	No	6	14000	40
494	2	Dhaka	Duaripara	2	1	0	18-40 years old	Female	Married	No education	Service	Spouse	0	0	No	No	Yes	No	6	14000	36
495	1	Dhaka	Duaripara	3	1	1	Above 40	Male	Married	Above Primary	Business or self-employed	HH head	0	1	No	No	Yes	No	5	25000	40
495	2	Dhaka	Duaripara	2	1	0	18-40 years old	Female	Married	Above Primary	Business or self-employed	Spouse	0	1	Yes	No	No	No	5	25000	32
496	1	Dhaka	Duaripara	2	1	0	18-40 years old	Male	Married	Above Primary	Day labor	HH head	1	1	Yes	No	No	No	5	15000	28
496	2	Dhaka	Duaripara	2	1	0	18-40 years old	Female	Married	Primary or less	Others	Spouse	1	1	Yes	No	No	No	5	15000	24
504	1	Dhaka	Duaripara	2	1	0	18-40 years old	Female	Married	Primary or less	Day labor	HH head	0	0	No	Yes	No	No	3	7000	16
506	1	Dhaka	Duaripara	1	0	0	18-40 years old	Female	Married	Primary or less	Day labor	HH head	1	0	No	No	No	No	2	6000	56
506	2	Dhaka	Duaripara	0	0	0	Above 40	Male	Married	No education	Others	Spouse	1	0	No	Yes	No	No	2	6000	60
507	1	Dhaka	Duaripara	2	1	0	Above 40	Male	Married	No education	Day labor	HH head	1	1	Yes	No	Yes	No	4	22000	40
507	2	Dhaka	Duaripara	2	1	0	18-40 years old	Female	Married	No education	Day labor	Spouse	1	1	Yes	No	No	No	4	22000	32
509	1	Dhaka	Duaripara	2	1	0	18-40 years old	Female	Separated/Divorced/Widow(er)/Unmarried	Primary or less	Day labor	HH head	1	0	No	Yes	No	No	2	8800	16
510	1	Dhaka	Duaripara	2	1	0	Above 40	Male	Married	No education	Business or self-employed	HH head	1	0	Yes	No	No	No	3	12000	20
510	2	Dhaka	Duaripara	3	1	1	Above 40	Female	Married	Primary or less	Day labor	Spouse	1	0	Yes	No	No	No	3	12000	36
511	1	Dhaka	Duaripara	2	1	0	18-40 years old	Male	Married	Primary or less	Business or self-employed	HH head	1	0	No	No	No	Yes	4	18000	48
511	2	Dhaka	Duaripara	2	1	0	18-40 years old	Female	Married	Primary or less	Others	Spouse	1	0	No	No	No	No	4	18000	52
512	1	Dhaka	Duaripara	2	1	0	18-40 years old	Male	Married	Above Primary	Day labor	HH head	1	0	No	No	No	No	4	20000	76
512	2	Dhaka	Duaripara	2	1	0	18-40 years old	Female	Married	Primary or less	Day labor	Spouse	1	0	No	No	No	No	4	20000	40
513	1	Dhaka	Duaripara	2	1	0	Above 40	Male	Married	Primary or less	Business or self-employed	HH head	1	1	Yes	No	No	No	3	50000	96
513	2	Dhaka	Duaripara	3	1	1	Above 40	Female	Married	Primary or less	Others	Spouse	1	1	Yes	No	No	No	3	50000	80
514	1	Dhaka	Duaripara	2	1	0	18-40 years old	Male	Married	Primary or less	Day labor	HH head	0	0	Yes	No	No	No	4	15000	32
514	2	Dhaka	Duaripara	0	0	0	18-40 years old	Female	Married	Primary or less	Others	Spouse	0	0	No	No	No	No	4	15000	48
515	1	Dhaka	Duaripara	3	1	1	18-40 years old	Male	Married	Primary or less	Business or self-employed	HH head	0	0	No	No	No	No	3	12000	20
515	2	Dhaka	Duaripara	3	1	1	18-40 years old	Female	Married	Primary or less	Service	Spouse	0	0	Yes	No	No	No	3	12000	28
517	1	Dhaka	Duaripara	2	1	0	18-40 years old	Male	Married	Primary or less	Business or self-employed	HH head	1	1	No	No	No	No	3	20000	68
517	2	Dhaka	Duaripara	3	1	1	18-40 years old	Female	Married	Primary or less	Service	Spouse	1	1	Yes	Yes	No	No	3	20000	84
518	1	Dhaka	Duaripara	2	1	0	18-40 years old	Male	Married	Primary or less	Business or self-employed	HH head	1	1	Yes	No	No	No	4	16000	76
518	2	Dhaka	Duaripara	2	1	0	18-40 years old	Female	Married	Primary or less	Service	Spouse	1	1	Yes	No	No	No	4	16000	28
519	1	Dhaka	Duaripara	2	1	0	Above 40	Female	Separated/Divorced/Widow(er)/Unmarried	No education	Others	HH head	0	0	No	Yes	No	No	5	16000	28
519	2	Dhaka	Duaripara	2	1	0	18-40 years old	Female	Separated/Divorced/Widow(er)/Unmarried	Primary or less	Service	Others	0	0	No	No	No	No	5	16000	40
520	1	Dhaka	Duaripara	2	1	0	Above 40	Male	Married	No education	Day labor	HH head	0	0	No	No	No	No	2	22000	36
520	2	Dhaka	Duaripara	2	1	0	18-40 years old	Female	Married	Primary or less	Day labor	Spouse	0	0	No	Yes	No	No	2	22000	32
521	1	Dhaka	Duaripara	2	1	0	18-40 years old	Female	Married	Above Primary	Others	Spouse	0	0	No	No	No	No	2	12000	72
521	2	Dhaka	Duaripara	2	1	0	18-40 years old	Male	Married	Primary or less	Service	HH head	0	0	No	No	No	No	2	12000	60
522	1	Dhaka	Duaripara	2	1	0	18-40 years old	Male	Married	Above Primary	Service	HH head	0	1	No	No	No	No	3	10000	32
522	2	Dhaka	Duaripara	2	1	0	18-40 years old	Female	Married	Above Primary	Others	Spouse	0	1	No	Yes	No	No	3	10000	20
523	1	Dhaka	Duaripara	0	0	0	Above 40	Male	Married	No education	Others	HH head	1	1	No	Yes	No	No	3	30000	12
524	1	Dhaka	Duaripara	1	0	0	18-40 years old	Male	Married	Above Primary	Day labor	HH head	1	0	No	No	No	No	3	13500	20
524	2	Dhaka	Duaripara	2	1	0	18-40 years old	Female	Married	Above Primary	Day labor	Spouse	1	0	No	No	No	No	3	13500	44
525	1	Dhaka	Duaripara	2	1	0	Above 40	Female	Separated/Divorced/Widow(er)/Unmarried	Primary or less	Day labor	HH head	1	1	No	No	No	No	3	1500	28
525	2	Dhaka	Duaripara	2	1	0	18-40 years old	Male	Separated/Divorced/Widow(er)/Unmarried	No education	Day labor	Others	1	1	No	No	No	No	3	1500	52
527	1	Dhaka	Duaripara	3	1	1	18-40 years old	Male	Married	Above Primary	Business or self-employed	HH head	0	1	Yes	No	Yes	No	3	12000	72
527	2	Dhaka	Duaripara	0	0	0	18-40 years old	Female	Married	Above Primary	Others	Spouse	0	1	No	No	No	No	3	12000	36
528	1	Dhaka	Duaripara	0	0	0	18-40 years old	Male	Married	Above Primary	Service	Others	0	1	No	No	No	No	9	33000	64
528	2	Dhaka	Duaripara	2	1	0	18-40 years old	Female	Married	Above Primary	Others	Others	0	1	No	No	No	No	9	33000	36
529	1	Dhaka	Duaripara	2	1	0	Above 40	Male	Married	No education	Service	HH head	1	1	No	No	No	No	5	27000	28
529	2	Dhaka	Duaripara	2	1	0	Above 40	Female	Married	No education	Others	Spouse	1	1	Yes	No	No	No	5	27000	20
530	1	Dhaka	Duaripara	2	1	0	18-40 years old	Male	Married	Above Primary	Others	HH head	0	1	No	No	No	No	2	10000	20
530	2	Dhaka	Duaripara	2	1	0	18-40 years old	Female	Married	Above Primary	Others	Spouse	0	1	No	No	No	No	2	10000	36
531	1	Dhaka	Duaripara	0	0	0	18-40 years old	Male	Married	Primary or less	Business or self-employed	HH head	1	1	Yes	No	No	No	3	20000	20
531	2	Dhaka	Duaripara	2	1	0	18-40 years old	Female	Married	Primary or less	Others	Spouse	1	1	Yes	No	No	No	3	20000	44
532	1	Dhaka	Duaripara	2	1	0	18-40 years old	Female	Married	No education	Others	Spouse	1	0	Yes	No	No	No	3	8000	8
532	2	Dhaka	Duaripara	1	0	0	Above 40	Male	Married	No education	Others	HH head	1	0	No	No	No	No	3	8000	32
533	1	Dhaka	Duaripara	2	1	0	18-40 years old	Male	Married	Primary or less	Business or self-employed	HH head	1	1	No	No	No	No	4	18000	20
533	2	Dhaka	Duaripara	2	1	0	18-40 years old	Female	Married	Primary or less	Others	Spouse	1	1	No	No	No	No	4	18000	44
534	1	Dhaka	Duaripara	2	1	0	Above 40	Male	Married	No education	Business or self-employed	HH head	1	1	No	No	No	No	4	17000	44
534	2	Dhaka	Duaripara	2	1	0	Above 40	Female	Married	No education	Business or self-employed	Spouse	1	1	No	Yes	No	No	4	17000	36
535	1	Dhaka	Duaripara	1	0	0	18-40 years old	Male	Married	Above Primary	Day labor	HH head	1	0	No	Yes	No	No	4	12500	36
535	2	Dhaka	Duaripara	1	0	0	18-40 years old	Female	Married	Primary or less	Day labor	Spouse	1	0	No	No	No	No	4	12500	24
539	1	Dhaka	Duaripara	2	1	0	18-40 years old	Male	Married	Above Primary	Business or self-employed	HH head	0	1	No	No	No	No	4	18000	16
539	2	Dhaka	Duaripara	2	1	0	18-40 years old	Female	Married	Primary or less	Others	Spouse	0	1	No	No	No	No	4	18000	8
543	1	Dhaka	Duaripara	2	1	0	Above 40	Male	Married	Above Primary	Service	HH head	0	1	No	No	Yes	No	3	13000	52
547	1	Dhaka	Duaripara	0	0	0	18-40 years old	Female	Married	No education	Others	Spouse	0	0	Yes	No	No	No	5	20000	0
547	2	Dhaka	Duaripara	2	1	0	Above 40	Male	Married	Primary or less	Day labor	HH head	0	0	Yes	No	No	No	5	20000	36
548	1	Dhaka	Duaripara	2	1	0	18-40 years old	Female	Married	No education	Day labor	HH head	0	0	No	No	No	No	4	17000	64
549	1	Dhaka	Duaripara	2	1	0	Above 40	Male	Married	Primary or less	Business or self-employed	HH head	0	1	Yes	No	No	No	8	18000	36
549	2	Dhaka	Duaripara	0	0	0	18-40 years old	Male	Married	Primary or less	Day labor	Others	0	1	No	No	No	No	8	18000	36
549	3	Dhaka	Duaripara	1	0	0	18-40 years old	Female	Married	Primary or less	Others	Others	0	1	No	No	No	No	8	18000	64
554	1	Dhaka	Duaripara	2	1	0	18-40 years old	Male	Married	No education	Service	HH head	0	1	Yes	No	No	No	2	24000	32
554	2	Dhaka	Duaripara	2	1	0	18-40 years old	Female	Married	Above Primary	Service	Spouse	0	1	Yes	No	No	No	2	24000	24
556	1	Dhaka	Duaripara	2	1	0	18-40 years old	Female	Married	Primary or less	Others	Spouse	0	0	No	No	Yes	No	4	12000	80
556	2	Dhaka	Duaripara	2	1	0	18-40 years old	Male	Married	Primary or less	Service	HH head	0	0	No	No	No	Yes	4	12000	40
557	1	Dhaka	Duaripara	2	1	0	Above 40	Female	Separated/Divorced/Widow(er)/Unmarried	No education	Others	HH head	0	1	Yes	Yes	No	No	4	17000	48
558	1	Dhaka	Duaripara	3	1	1	Above 40	Female	Married	No education	Day labor	Spouse	1	0	No	No	No	No	5	17000	48
559	1	Dhaka	Duaripara	2	1	0	Above 40	Male	Married	No education	Day labor	HH head	1	0	Yes	Yes	No	No	2	10000	0
559	2	Dhaka	Duaripara	2	1	0	18-40 years old	Female	Married	No education	Business or self-employed	Spouse	1	0	Yes	Yes	No	No	2	10000	32
561	1	Dhaka	Duaripara	3	1	1	18-40 years old	Male	Separated/Divorced/Widow(er)/Unmarried	Above Primary	Service	HH head	0	1	No	No	No	No	3	12000	44
561	2	Dhaka	Duaripara	1	0	0	Above 40	Female	Separated/Divorced/Widow(er)/Unmarried	Primary or less	Others	Others	0	1	No	No	No	No	3	12000	68
562	1	Dhaka	Duaripara	2	1	0	Above 40	Male	Married	No education	Service	HH head	1	1	No	No	No	No	7	30000	76
562	2	Dhaka	Duaripara	1	0	0	18-40 years old	Female	Married	Above Primary	Others	Others	1	1	No	No	No	No	7	30000	76
567	1	Dhaka	Duaripara	2	1	0	Above 40	Female	Separated/Divorced/Widow(er)/Unmarried	No education	Day labor	HH head	0	0	No	No	No	No	4	9500	24
568	1	Dhaka	Duaripara	1	0	0	18-40 years old	Female	Married	Primary or less	Day labor	Spouse	0	0	No	No	No	No	4	9000	88
568	2	Dhaka	Duaripara	1	0	0	18-40 years old	Male	Married	Primary or less	Day labor	HH head	0	0	No	No	Yes	No	4	9000	72
569	1	Dhaka	Duaripara	1	0	0	Above 40	Male	Married	Primary or less	Business or self-employed	HH head	0	1	Yes	No	No	No	5	25000	28
569	2	Dhaka	Duaripara	2	1	0	Above 40	Female	Married	No education	Others	Spouse	0	1	Yes	No	No	No	5	25000	32
569	3	Dhaka	Duaripara	2	1	0	18-40 years old	Male	Separated/Divorced/Widow(er)/Unmarried	Primary or less	Others	Others	0	1	No	No	No	No	5	25000	20
574	1	Dhaka	Duaripara	2	1	0	18-40 years old	Female	Separated/Divorced/Widow(er)/Unmarried	Above Primary	Day labor	HH head	0	1	Yes	No	No	No	3	10000	56
575	1	Dhaka	Duaripara	2	1	0	Above 40	Female	Married	Primary or less	Day labor	Spouse	1	1	No	No	No	No	4	25000	68
575	2	Dhaka	Duaripara	2	1	0	Above 40	Male	Married	No education	Day labor	HH head	1	1	No	No	No	No	4	25000	64
578	1	Dhaka	Duaripara	2	1	0	18-40 years old	Female	Married	Primary or less	Day labor	Spouse	1	0	Yes	Yes	No	No	4	15000	24
580	1	Dhaka	Duaripara	2	1	0	18-40 years old	Male	Married	Above Primary	Day labor	HH head	0	1	No	No	No	Yes	4	15000	8
580	2	Dhaka	Duaripara	1	0	0	18-40 years old	Female	Married	Above Primary	Others	Spouse	0	1	Yes	No	No	Yes	4	15000	16
580	3	Dhaka	Duaripara	0	0	0	Above 40	Female	Separated/Divorced/Widow(er)/Unmarried	No education	Others	Others	0	1	No	Yes	No	Yes	4	15000	0
582	1	Dhaka	Duaripara	2	1	0	18-40 years old	Male	Married	No education	Day labor	HH head	0	1	No	No	No	No	2	9000	48
582	2	Dhaka	Duaripara	1	0	0	18-40 years old	Female	Married	Primary or less	Day labor	Spouse	0	1	No	Yes	No	No	2	9000	32
583	1	Dhaka	Duaripara	2	1	0	18-40 years old	Male	Married	Primary or less	Day labor	HH head	1	1	No	No	No	No	4	10000	28
583	2	Dhaka	Duaripara	2	1	0	18-40 years old	Female	Married	Above Primary	Others	Spouse	1	1	Yes	No	No	No	4	10000	24
584	1	Dhaka	Duaripara	2	1	0	18-40 years old	Female	Separated/Divorced/Widow(er)/Unmarried	No education	Service	HH head	0	1	No	No	No	No	2	12000	68
585	1	Dhaka	Duaripara	0	0	0	18-40 years old	Male	Married	Above Primary	Day labor	HH head	0	0	No	Yes	No	Yes	5	11000	4
585	2	Dhaka	Duaripara	2	1	0	18-40 years old	Female	Married	Above Primary	Business or self-employed	Spouse	0	0	No	No	No	Yes	5	11000	32
586	1	Dhaka	Duaripara	3	1	1	Above 40	Male	Married	No education	Day labor	HH head	0	0	No	Yes	No	No	6	15000	12
586	2	Dhaka	Duaripara	3	1	1	18-40 years old	Female	Married	No education	Day labor	Spouse	0	0	No	Yes	No	No	6	15000	0
588	1	Dhaka	Duaripara	0	0	0	18-40 years old	Male	Married	Above Primary	Business or self-employed	HH head	0	1	Yes	No	No	No	3	20000	44
588	2	Dhaka	Duaripara	3	1	1	18-40 years old	Female	Married	Above Primary	Service	Spouse	0	1	No	No	Yes	No	3	20000	16
592	1	Dhaka	Duaripara	3	1	1	Above 40	Male	Married	Above Primary	Business or self-employed	HH head	1	1	No	No	No	No	6	60000	32
592	2	Dhaka	Duaripara	3	1	1	Above 40	Female	Married	Above Primary	Others	Spouse	1	1	No	Yes	No	No	6	60000	28
595	1	Dhaka	Duaripara	2	1	0	18-40 years old	Male	Married	Above Primary	Day labor	HH head	0	0	Yes	No	Yes	No	4	15000	20
595	2	Dhaka	Duaripara	0	0	0	18-40 years old	Female	Married	Primary or less	Others	Spouse	0	0	No	No	No	No	4	15000	20
596	1	Dhaka	Duaripara	2	1	0	18-40 years old	Male	Married	Above Primary	Service	HH head	0	0	No	No	No	No	3	15000	44
596	2	Dhaka	Duaripara	0	0	0	18-40 years old	Female	Married	Above Primary	Others	Spouse	0	0	No	No	No	No	3	15000	72
597	1	Dhaka	Duaripara	1	0	0	18-40 years old	Male	Married	Above Primary	Business or self-employed	HH head	0	1	No	No	No	No	3	8000	56
597	2	Dhaka	Duaripara	2	1	0	18-40 years old	Female	Married	Above Primary	Others	Spouse	0	1	No	No	No	No	3	8000	56
599	1	Dhaka	Duaripara	2	1	0	Above 40	Male	Married	No education	Others	HH head	0	1	No	No	No	No	4	15000	24
599	2	Dhaka	Duaripara	2	1	0	18-40 years old	Female	Separated/Divorced/Widow(er)/Unmarried	Primary or less	Day labor	Others	0	1	No	No	No	No	4	15000	56
600	1	Dhaka	Duaripara	2	1	0	Above 40	Female	Married	No education	Day labor	Spouse	0	0	No	Yes	No	No	2	7000	32
600	2	Dhaka	Duaripara	2	1	0	Above 40	Male	Married	Above Primary	Day labor	HH head	0	0	No	No	No	No	2	7000	48
601	1	Dhaka	Duaripara	1	0	0	18-40 years old	Female	Married	Primary or less	Others	Spouse	1	0	Yes	Yes	No	No	3	14000	52
601	2	Dhaka	Duaripara	1	0	0	18-40 years old	Male	Married	Primary or less	Service	HH head	1	0	Yes	No	No	No	3	14000	84
604	1	Dhaka	Duaripara	3	1	1	18-40 years old	Male	Married	Above Primary	Business or self-employed	HH head	1	0	No	Yes	No	No	4	17000	56
604	2	Dhaka	Duaripara	3	1	1	18-40 years old	Female	Married	Above Primary	Others	Spouse	1	0	No	Yes	No	No	4	17000	44
605	1	Dhaka	Duaripara	2	1	0	18-40 years old	Male	Separated/Divorced/Widow(er)/Unmarried	Above Primary	Others	Others	1	1	No	No	Yes	No	4	22000	80
605	2	Dhaka	Duaripara	2	1	0	18-40 years old	Female	Married	Above Primary	Service	Spouse	1	1	No	No	No	No	4	22000	76
607	1	Dhaka	Duaripara	2	1	0	18-40 years old	Male	Married	No education	Day labor	HH head	0	0	No	No	No	Yes	6	26000	52
607	2	Dhaka	Duaripara	2	1	0	18-40 years old	Female	Married	Primary or less	Day labor	Spouse	0	0	Yes	No	No	No	6	26000	20
612	1	Dhaka	Duaripara	2	1	0	18-40 years old	Female	Married	Above Primary	Others	Spouse	1	1	No	No	No	No	5	17000	56
616	1	Dhaka	Duaripara	2	1	0	Above 40	Male	Married	No education	Business or self-employed	HH head	0	1	Yes	Yes	Yes	No	4	15000	52
616	2	Dhaka	Duaripara	2	1	0	18-40 years old	Female	Married	Primary or less	Service	Spouse	0	1	Yes	No	Yes	No	4	15000	40
617	1	Dhaka	Duaripara	0	0	0	Above 40	Male	Married	Primary or less	Business or self-employed	HH head	0	0	No	No	No	No	3	9000	76
617	2	Dhaka	Duaripara	2	1	0	Above 40	Female	Married	No education	Day labor	Spouse	0	0	No	No	No	No	3	9000	32
620	1	Dhaka	Duaripara	2	1	0	Above 40	Female	Separated/Divorced/Widow(er)/Unmarried	Primary or less	Others	HH head	0	1	No	Yes	No	No	5	11000	52
620	2	Dhaka	Duaripara	2	1	0	18-40 years old	Male	Separated/Divorced/Widow(er)/Unmarried	Above Primary	Service	Others	0	1	No	No	No	No	5	11000	40
622	1	Dhaka	Duaripara	2	1	0	18-40 years old	Male	Married	Primary or less	Service	HH head	1	1	No	No	Yes	Yes	5	24000	56
622	2	Dhaka	Duaripara	3	1	1	18-40 years old	Female	Married	Primary or less	Others	Spouse	1	1	No	Yes	No	No	5	24000	56
622	3	Dhaka	Duaripara	3	1	1	Above 40	Female	Separated/Divorced/Widow(er)/Unmarried	Primary or less	Others	Others	1	1	No	Yes	No	No	5	24000	32
623	1	Dhaka	Duaripara	1	0	0	18-40 years old	Male	Married	Primary or less	Day labor	HH head	1	0	No	No	No	No	4	15000	48
623	2	Dhaka	Duaripara	0	0	0	18-40 years old	Female	Married	Above Primary	Others	Spouse	1	0	No	Yes	No	No	4	15000	72
626	1	Dhaka	Duaripara	2	1	0	18-40 years old	Male	Married	No education	Business or self-employed	HH head	0	1	No	No	No	No	4	20000	80
626	2	Dhaka	Duaripara	0	0	0	18-40 years old	Female	Married	Primary or less	Others	Spouse	0	1	No	Yes	No	No	4	20000	72
629	1	Dhaka	Duaripara	3	1	1	Above 40	Female	Married	No education	Day labor	HH head	1	0	No	No	No	No	4	8000	72
630	1	Dhaka	Duaripara	2	1	0	Above 40	Female	Separated/Divorced/Widow(er)/Unmarried	No education	Business or self-employed	HH head	0	0	No	No	No	No	1	8000	44
631	1	Dhaka	Duaripara	2	1	0	18-40 years old	Female	Separated/Divorced/Widow(er)/Unmarried	Primary or less	Service	HH head	0	0	No	No	No	No	2	10000	52
632	1	Dhaka	Duaripara	2	1	0	Above 40	Female	Married	No education	Others	Others	1	1	Yes	No	No	No	9	34000	28
632	2	Dhaka	Duaripara	2	1	0	Above 40	Male	Married	No education	Others	Others	1	1	No	Yes	No	No	9	34000	16
632	3	Dhaka	Duaripara	2	1	0	Above 40	Female	Separated/Divorced/Widow(er)/Unmarried	Above Primary	Day labor	HH head	1	1	No	No	No	No	9	34000	40
632	4	Dhaka	Duaripara	2	1	0	18-40 years old	Male	Married	Primary or less	Business or self-employed	Others	1	1	No	No	No	No	9	34000	48
633	1	Dhaka	Duaripara	1	0	0	Above 40	Male	Married	No education	Business or self-employed	HH head	1	1	Yes	No	Yes	No	6	45000	52
633	2	Dhaka	Duaripara	2	1	0	18-40 years old	Female	Married	Primary or less	Others	Spouse	1	1	Yes	No	No	No	6	45000	48
638	1	Dhaka	Duaripara	2	1	0	18-40 years old	Male	Married	Above Primary	Business or self-employed	HH head	1	0	Yes	Yes	No	No	5	16000	24
638	2	Dhaka	Duaripara	2	1	0	18-40 years old	Female	Married	Primary or less	Others	Spouse	1	0	No	Yes	No	No	5	16000	8
640	1	Dhaka	Duaripara	2	1	0	Above 40	Male	Married	Primary or less	Business or self-employed	HH head	1	1	No	No	No	No	6	50000	80
640	2	Dhaka	Duaripara	2	1	0	18-40 years old	Female	Married	No education	Others	Spouse	1	1	No	No	No	No	6	50000	84
641	1	Dhaka	Duaripara	2	1	0	Above 40	Male	Married	Above Primary	Day labor	HH head	1	0	No	No	No	No	3	20000	72
641	2	Dhaka	Duaripara	2	1	0	18-40 years old	Female	Married	Primary or less	Day labor	Spouse	1	0	No	No	No	No	3	20000	52
643	1	Dhaka	Duaripara	2	1	0	Above 40	Male	Married	Primary or less	Business or self-employed	HH head	0	0	Yes	No	No	No	5	18000	68
643	2	Dhaka	Duaripara	1	0	0	Above 40	Female	Married	No education	Day labor	Spouse	0	0	Yes	No	No	No	5	18000	52
643	3	Dhaka	Duaripara	0	0	0	Above 40	Female	Separated/Divorced/Widow(er)/Unmarried	No education	Others	Others	0	0	No	No	No	No	5	18000	60
645	1	Dhaka	Duaripara	2	1	0	18-40 years old	Male	Married	Primary or less	Service	HH head	1	1	No	No	No	No	9	13000	20
645	2	Dhaka	Duaripara	3	1	1	Above 40	Male	Married	No education	Others	Others	1	1	No	No	No	No	9	13000	56
645	3	Dhaka	Duaripara	2	1	0	18-40 years old	Female	Separated/Divorced/Widow(er)/Unmarried	Above Primary	Service	Others	1	1	Yes	No	No	No	9	13000	24
646	1	Dhaka	Duaripara	1	0	0	Above 40	Female	Married	No education	Day labor	HH head	1	1	Yes	No	No	No	5	31500	72
646	2	Dhaka	Duaripara	0	0	0	18-40 years old	Male	Separated/Divorced/Widow(er)/Unmarried	Above Primary	Service	Others	1	1	No	No	No	No	5	31500	80
647	1	Dhaka	Duaripara	3	1	1	18-40 years old	Male	Married	Above Primary	Business or self-employed	HH head	1	0	Yes	No	No	No	3	12000	32
647	2	Dhaka	Duaripara	0	0	0	18-40 years old	Female	Married	Above Primary	Others	Spouse	1	0	Yes	No	No	No	3	12000	24
648	1	Dhaka	Duaripara	2	1	0	18-40 years old	Male	Married	No education	Day labor	HH head	0	1	Yes	No	No	No	3	20000	48
648	2	Dhaka	Duaripara	2	1	0	18-40 years old	Female	Married	Above Primary	Service	Spouse	0	1	No	Yes	Yes	No	3	20000	8
649	1	Dhaka	Duaripara	2	1	0	Above 40	Male	Married	No education	Business or self-employed	HH head	0	0	No	No	No	No	3	12000	0
649	2	Dhaka	Duaripara	2	1	0	Above 40	Female	Married	No education	Day labor	Spouse	0	0	No	Yes	No	No	3	12000	0
653	1	Dhaka	Duaripara	2	1	0	Above 40	Female	Separated/Divorced/Widow(er)/Unmarried	No education	Others	HH head	1	1	No	No	No	No	3	12000	76
656	1	Dhaka	Duaripara	2	1	0	Above 40	Female	Married	No education	Others	Spouse	0	1	No	No	No	No	5	18000	12
656	2	Dhaka	Duaripara	0	0	0	18-40 years old	Male	Separated/Divorced/Widow(er)/Unmarried	Above Primary	Service	Others	0	1	No	No	No	No	5	18000	28
658	1	Dhaka	Duaripara	2	1	0	18-40 years old	Male	Married	Above Primary	Service	HH head	1	0	Yes	No	No	No	4	15000	64
658	2	Dhaka	Duaripara	0	0	0	18-40 years old	Female	Married	Above Primary	Others	Spouse	1	0	No	Yes	No	No	4	15000	52
660	1	Dhaka	Duaripara	2	1	0	18-40 years old	Female	Separated/Divorced/Widow(er)/Unmarried	Primary or less	Day labor	HH head	0	0	No	Yes	No	No	3	8000	0
661	1	Dhaka	Duaripara	2	1	0	18-40 years old	Male	Married	Primary or less	Day labor	HH head	0	0	No	No	No	No	3	10000	20
661	2	Dhaka	Duaripara	2	1	0	18-40 years old	Female	Married	No education	Day labor	Spouse	0	0	Yes	No	No	No	3	10000	40
664	1	Dhaka	Duaripara	2	1	0	Above 40	Male	Married	No education	Day labor	HH head	0	0	No	Yes	Yes	No	2	12000	0
664	2	Dhaka	Duaripara	2	1	0	18-40 years old	Female	Married	No education	Others	Spouse	0	0	Yes	Yes	No	No	2	12000	12
666	1	Dhaka	Duaripara	2	1	0	Above 40	Male	Married	Primary or less	Business or self-employed	HH head	0	1	Yes	Yes	No	Yes	6	16000	36
666	2	Dhaka	Duaripara	0	0	0	18-40 years old	Female	Married	Above Primary	Others	Spouse	0	1	Yes	No	No	No	6	16000	28
668	1	Dhaka	Duaripara	2	1	0	18-40 years old	Male	Married	Above Primary	Business or self-employed	HH head	1	1	No	No	No	No	3	15000	60
668	2	Dhaka	Duaripara	2	1	0	18-40 years old	Female	Married	Primary or less	Day labor	Spouse	1	1	No	No	No	No	3	15000	68
670	1	Dhaka	Duaripara	1	0	0	18-40 years old	Female	Married	Above Primary	Others	Spouse	0	1	No	No	No	No	5	30000	56
670	2	Dhaka	Duaripara	2	1	0	18-40 years old	Male	Married	Above Primary	Business or self-employed	HH head	0	1	No	No	No	No	5	30000	60
673	1	Dhaka	Duaripara	3	1	1	Above 40	Male	Married	No education	Day labor	HH head	0	0	Yes	Yes	No	No	4	18000	24
673	2	Dhaka	Duaripara	2	1	0	18-40 years old	Female	Married	No education	Day labor	Spouse	0	0	No	No	No	No	4	18000	28
674	1	Dhaka	Duaripara	2	1	0	18-40 years old	Female	Married	Above Primary	Others	HH head	0	0	No	Yes	No	Yes	1	17000	24
675	1	Dhaka	Duaripara	0	0	0	Above 40	Female	Separated/Divorced/Widow(er)/Unmarried	No education	Others	Others	0	1	No	Yes	Yes	No	4	21000	88
675	2	Dhaka	Duaripara	2	1	0	18-40 years old	Male	Married	Primary or less	Service	HH head	0	1	No	No	No	No	4	21000	36
677	1	Dhaka	Duaripara	3	1	1	18-40 years old	Male	Married	Primary or less	Service	HH head	0	1	Yes	No	No	No	3	20000	80
677	2	Dhaka	Duaripara	2	1	0	18-40 years old	Female	Married	Primary or less	Others	Spouse	0	1	Yes	No	No	No	3	20000	56
678	1	Dhaka	Duaripara	0	0	0	Above 40	Male	Married	No education	Day labor	HH head	0	0	No	No	No	No	6	15000	52
678	2	Dhaka	Duaripara	2	1	0	18-40 years old	Female	Married	No education	Others	Spouse	0	0	No	No	No	No	6	15000	32
679	1	Dhaka	Duaripara	2	1	0	Above 40	Female	Married	Primary or less	Others	Spouse	1	1	Yes	Yes	No	No	8	25000	88
679	2	Dhaka	Duaripara	2	1	0	Above 40	Male	Married	Primary or less	Day labor	HH head	1	1	Yes	No	No	No	8	25000	88
680	1	Dhaka	Duaripara	2	1	0	18-40 years old	Male	Married	Primary or less	Business or self-employed	HH head	0	0	Yes	No	No	No	5	14000	32
680	2	Dhaka	Duaripara	0	0	0	18-40 years old	Female	Married	Above Primary	Others	Spouse	0	0	No	No	No	Yes	5	14000	24
683	1	Dhaka	Duaripara	2	1	0	Above 40	Male	Married	No education	Business or self-employed	HH head	1	1	No	No	No	No	4	25000	32
683	2	Dhaka	Duaripara	3	1	1	18-40 years old	Female	Married	No education	Service	Spouse	1	1	No	No	No	No	4	25000	32
686	1	Dhaka	Duaripara	2	1	0	18-40 years old	Female	Married	Above Primary	Others	Spouse	0	0	No	No	No	No	3	9000	84
688	1	Dhaka	Duaripara	2	1	0	18-40 years old	Male	Married	Above Primary	Day labor	HH head	0	0	Yes	No	No	No	3	15000	48
688	2	Dhaka	Duaripara	1	0	0	18-40 years old	Female	Married	Primary or less	Others	Spouse	0	0	No	No	No	No	3	15000	64
692	1	Dhaka	Duaripara	3	1	1	18-40 years old	Male	Married	Above Primary	Service	HH head	0	1	No	No	No	No	4	15000	84
692	2	Dhaka	Duaripara	2	1	0	18-40 years old	Female	Married	Above Primary	Others	Spouse	0	1	No	Yes	No	No	4	15000	76
696	1	Dhaka	Duaripara	2	1	0	18-40 years old	Male	Married	No education	Day labor	HH head	1	0	No	No	No	No	7	22000	84
696	2	Dhaka	Duaripara	2	1	0	18-40 years old	Female	Married	Primary or less	Others	Spouse	1	0	No	No	No	No	7	22000	68
696	3	Dhaka	Duaripara	2	1	0	Above 40	Male	Married	No education	Others	Others	1	0	Yes	Yes	No	No	7	22000	24
697	1	Dhaka	Duaripara	3	1	1	Above 40	Male	Married	No education	Service	HH head	1	1	Yes	Yes	Yes	No	3	19000	20
697	2	Dhaka	Duaripara	3	1	1	Above 40	Female	Married	No education	Business or self-employed	Spouse	1	1	Yes	No	No	No	3	19000	76
698	1	Dhaka	Duaripara	1	0	0	18-40 years old	Female	Married	Above Primary	Others	Others	1	1	No	No	No	Yes	6	40000	76
698	2	Dhaka	Duaripara	2	1	0	18-40 years old	Male	Married	Above Primary	Service	Others	1	1	No	Yes	No	No	6	40000	72
699	1	Dhaka	Duaripara	3	1	1	Above 40	Male	Married	Primary or less	Service	HH head	1	0	No	No	No	No	3	11500	12
699	2	Dhaka	Duaripara	2	1	0	Above 40	Female	Married	No education	Others	Spouse	1	0	No	Yes	No	No	3	11500	4
701	1	Dhaka	Duaripara	0	0	0	18-40 years old	Female	Married	Primary or less	Others	Spouse	1	1	No	No	No	No	4	16000	24
702	1	Dhaka	Duaripara	2	1	0	18-40 years old	Male	Married	No education	Business or self-employed	HH head	1	0	No	Yes	No	No	5	18000	28
702	2	Dhaka	Duaripara	2	1	0	18-40 years old	Female	Married	Primary or less	Day labor	Spouse	1	0	No	No	No	No	5	18000	0
702	3	Dhaka	Duaripara	0	0	0	Above 40	Female	Separated/Divorced/Widow(er)/Unmarried	No education	Others	Others	1	0	No	Yes	No	No	5	18000	8
703	1	Dhaka	Duaripara	2	1	0	Above 40	Female	Separated/Divorced/Widow(er)/Unmarried	No education	Others	HH head	1	0	No	Yes	No	No	4	15000	32
703	2	Dhaka	Duaripara	2	1	0	18-40 years old	Female	Separated/Divorced/Widow(er)/Unmarried	Above Primary	Others	Others	1	0	No	No	No	No	4	15000	44
703	3	Dhaka	Duaripara	1	0	0	18-40 years old	Male	Separated/Divorced/Widow(er)/Unmarried	Above Primary	Day labor	Others	1	0	Yes	No	No	No	4	15000	40
704	1	Dhaka	Duaripara	2	1	0	Above 40	Female	Married	No education	Others	Spouse	0	1	No	Yes	No	No	3	11000	56
704	2	Dhaka	Duaripara	3	1	1	18-40 years old	Male	Separated/Divorced/Widow(er)/Unmarried	Above Primary	Service	Others	0	1	No	No	No	No	3	11000	96
706	1	Dhaka	Duaripara	2	1	0	18-40 years old	Female	Married	Above Primary	Others	Spouse	0	0	No	No	No	No	3	8000	32
706	2	Dhaka	Duaripara	2	1	0	Above 40	Female	Separated/Divorced/Widow(er)/Unmarried	No education	Others	Others	0	0	No	No	No	No	3	8000	0
707	1	Dhaka	Duaripara	2	1	0	18-40 years old	Male	Married	Above Primary	Service	HH head	0	1	No	No	No	No	3	17000	76
707	2	Dhaka	Duaripara	2	1	0	18-40 years old	Female	Married	Above Primary	Business or self-employed	Spouse	0	1	No	No	No	No	3	17000	48
709	1	Dhaka	Duaripara	1	0	0	Above 40	Male	Married	Above Primary	Day labor	HH head	1	1	No	No	No	No	5	19000	88
709	2	Dhaka	Duaripara	3	1	1	Above 40	Female	Married	Primary or less	Service	Spouse	1	1	No	No	No	No	5	19000	44
716	1	Dhaka	Duaripara	2	1	0	18-40 years old	Female	Separated/Divorced/Widow(er)/Unmarried	No education	Day labor	HH head	0	1	No	No	No	No	2	16000	40
716	2	Dhaka	Duaripara	3	1	1	18-40 years old	Male	Separated/Divorced/Widow(er)/Unmarried	Above Primary	Service	Others	0	1	No	No	No	No	2	16000	80
718	1	Dhaka	Duaripara	3	1	1	Above 40	Male	Married	Above Primary	Business or self-employed	HH head	1	1	Yes	Yes	No	No	5	23000	16
718	2	Dhaka	Duaripara	2	1	0	18-40 years old	Female	Married	Primary or less	Others	Spouse	1	1	Yes	Yes	No	No	5	23000	24
721	1	Dhaka	Duaripara	2	1	0	18-40 years old	Male	Married	Primary or less	Business or self-employed	HH head	0	1	Yes	No	No	No	5	12000	48
721	2	Dhaka	Duaripara	2	1	0	18-40 years old	Female	Married	Above Primary	Service	Spouse	0	1	No	No	Yes	No	5	12000	52
722	1	Dhaka	Duaripara	2	1	0	18-40 years old	Male	Married	No education	Service	HH head	0	0	No	Yes	Yes	No	3	13800	20
722	2	Dhaka	Duaripara	2	1	0	18-40 years old	Female	Married	Above Primary	Others	Spouse	0	0	No	No	No	No	3	13800	24
723	1	Dhaka	Duaripara	1	0	0	Above 40	Female	Separated/Divorced/Widow(er)/Unmarried	No education	Day labor	Others	0	0	No	Yes	No	No	4	19000	16
723	2	Dhaka	Duaripara	1	0	0	18-40 years old	Male	Married	No education	Others	Spouse	0	0	No	Yes	No	Yes	4	19000	16
725	1	Dhaka	Duaripara	2	1	0	Above 40	Male	Married	No education	Day labor	HH head	0	0	No	No	No	No	3	10000	24
725	2	Dhaka	Duaripara	2	1	0	18-40 years old	Female	Married	No education	Day labor	Spouse	0	0	No	No	No	No	3	10000	24
727	1	Dhaka	Duaripara	2	1	0	18-40 years old	Male	Married	No education	Business or self-employed	HH head	0	1	No	No	No	No	3	15000	20
729	1	Dhaka	Duaripara	2	1	0	Above 40	Male	Married	No education	Business or self-employed	HH head	0	1	No	No	No	No	3	15000	56
729	2	Dhaka	Duaripara	0	0	0	18-40 years old	Female	Married	No education	Others	Spouse	0	1	No	No	No	No	3	15000	80
730	1	Dhaka	Duaripara	2	1	0	18-40 years old	Male	Married	Primary or less	Day labor	HH head	0	1	Yes	No	No	No	3	20000	16
730	2	Dhaka	Duaripara	0	0	0	18-40 years old	Female	Married	Primary or less	Others	Spouse	0	1	Yes	Yes	No	No	3	20000	4
731	1	Dhaka	Duaripara	3	1	1	Above 40	Female	Married	No education	Day labor	Spouse	0	0	No	No	No	No	7	12000	12
731	2	Dhaka	Duaripara	2	1	0	Above 40	Male	Married	No education	Others	HH head	0	0	No	No	No	No	7	12000	8
731	3	Dhaka	Duaripara	2	1	0	18-40 years old	Male	Married	Primary or less	Others	Others	0	0	No	Yes	No	No	7	12000	16
731	4	Dhaka	Duaripara	0	0	0	18-40 years old	Female	Married	Above Primary	Others	Others	0	0	No	No	No	No	7	12000	40
732	1	Dhaka	Duaripara	0	0	0	18-40 years old	Male	Married	Primary or less	Day labor	HH head	0	0	No	No	No	No	3	8750	36
732	2	Dhaka	Duaripara	0	0	0	18-40 years old	Female	Married	Above Primary	Others	Spouse	0	0	No	No	No	No	3	8750	20
734	1	Dhaka	Duaripara	0	0	0	Above 40	Female	Married	No education	Others	Spouse	0	1	Yes	Yes	No	No	5	25000	24
734	2	Dhaka	Duaripara	2	1	0	18-40 years old	Male	Separated/Divorced/Widow(er)/Unmarried	Primary or less	Day labor	Others	0	1	No	No	No	No	5	25000	52
735	1	Dhaka	Duaripara	2	1	0	Above 40	Male	Married	Primary or less	Business or self-employed	HH head	0	1	Yes	No	No	No	5	20000	32
735	2	Dhaka	Duaripara	2	1	0	18-40 years old	Female	Married	Primary or less	Others	Spouse	0	1	Yes	No	No	No	5	20000	32
735	3	Dhaka	Duaripara	3	1	1	Above 40	Female	Separated/Divorced/Widow(er)/Unmarried	No education	Others	Others	0	1	No	Yes	No	No	5	20000	12
737	1	Dhaka	Duaripara	2	1	0	18-40 years old	Female	Separated/Divorced/Widow(er)/Unmarried	Above Primary	Service	HH head	0	0	Yes	Yes	No	No	3	7000	0
738	1	Dhaka	Duaripara	2	1	0	18-40 years old	Male	Married	No education	Day labor	HH head	0	0	No	No	No	No	4	12000	8
738	2	Dhaka	Duaripara	2	1	0	18-40 years old	Female	Married	Above Primary	Others	Spouse	0	0	Yes	No	No	No	4	12000	72
739	1	Dhaka	Duaripara	3	1	1	18-40 years old	Male	Married	Primary or less	Business or self-employed	HH head	1	1	Yes	No	Yes	No	3	17000	44
739	2	Dhaka	Duaripara	2	1	0	18-40 years old	Female	Married	Primary or less	Service	Spouse	1	1	Yes	No	No	No	3	17000	84
740	1	Dhaka	Duaripara	2	1	0	18-40 years old	Male	Married	Above Primary	Day labor	HH head	1	1	Yes	Yes	No	No	5	14000	24
740	2	Dhaka	Duaripara	2	1	0	18-40 years old	Female	Married	Primary or less	Others	Spouse	1	1	Yes	Yes	No	Yes	5	14000	60
744	1	Dhaka	Duaripara	2	1	0	Above 40	Male	Married	No education	Day labor	HH head	0	0	Yes	No	No	No	4	20000	8
744	2	Dhaka	Duaripara	2	1	0	18-40 years old	Female	Married	No education	Service	Spouse	0	0	No	No	No	No	4	20000	32
745	1	Dhaka	Duaripara	2	1	0	18-40 years old	Female	Married	Primary or less	Others	Spouse	1	0	No	No	Yes	No	3	10000	68
746	1	Dhaka	Duaripara	2	1	0	18-40 years old	Female	Married	Primary or less	Day labor	HH head	0	0	No	Yes	No	No	4	10000	36
746	2	Dhaka	Duaripara	1	0	0	18-40 years old	Male	Married	No education	Day labor	Spouse	0	0	No	No	No	No	4	10000	64
748	1	Dhaka	Duaripara	2	1	0	18-40 years old	Male	Married	No education	Day labor	HH head	0	0	No	No	No	No	8	15000	56
749	1	Dhaka	Duaripara	2	1	0	Above 40	Male	Married	No education	Business or self-employed	HH head	1	0	No	No	Yes	No	3	16000	80
749	2	Dhaka	Duaripara	2	1	0	Above 40	Female	Married	No education	Others	Spouse	1	0	No	No	Yes	No	3	16000	72
751	1	Dhaka	Duaripara	2	1	0	18-40 years old	Male	Married	No education	Day labor	HH head	0	0	No	No	No	Yes	6	18000	0
751	2	Dhaka	Duaripara	2	1	0	18-40 years old	Female	Married	No education	Day labor	Spouse	0	0	Yes	Yes	No	No	6	18000	0
755	1	Dhaka	Duaripara	2	1	0	18-40 years old	Female	Married	Primary or less	Day labor	Spouse	1	1	No	No	No	No	6	26000	64
755	2	Dhaka	Duaripara	2	1	0	18-40 years old	Male	Separated/Divorced/Widow(er)/Unmarried	Primary or less	Business or self-employed	Others	1	1	No	Yes	No	No	6	26000	56
756	1	Dhaka	Duaripara	1	0	0	Above 40	Male	Married	No education	Others	HH head	1	1	No	No	No	No	4	-99	24
756	2	Dhaka	Duaripara	2	1	0	Above 40	Female	Married	No education	Others	Spouse	1	1	No	No	No	No	4	-99	20
757	1	Dhaka	Duaripara	2	1	0	18-40 years old	Male	Married	No education	Day labor	HH head	1	1	No	No	No	No	4	15000	56
757	2	Dhaka	Duaripara	2	1	0	18-40 years old	Female	Married	Above Primary	Day labor	Spouse	1	1	No	No	No	No	4	15000	60
759	1	Dhaka	Duaripara	3	1	1	Above 40	Female	Married	No education	Others	Spouse	1	1	No	No	No	No	3	16000	56
759	2	Dhaka	Duaripara	2	1	0	18-40 years old	Male	Separated/Divorced/Widow(er)/Unmarried	Above Primary	Others	Others	1	1	No	No	No	No	3	16000	72
762	1	Dhaka	Duaripara	2	1	0	18-40 years old	Female	Married	Primary or less	Others	Spouse	0	1	No	No	No	No	3	14000	20
762	2	Dhaka	Duaripara	2	1	0	18-40 years old	Male	Married	Primary or less	Day labor	HH head	0	1	No	No	No	No	3	14000	32
763	1	Dhaka	Duaripara	2	1	0	18-40 years old	Male	Married	Primary or less	Business or self-employed	HH head	0	0	Yes	No	Yes	No	3	18000	56
763	2	Dhaka	Duaripara	2	1	0	18-40 years old	Female	Married	Above Primary	Others	Spouse	0	0	No	No	Yes	No	3	18000	40
764	1	Dhaka	Duaripara	2	1	0	Above 40	Male	Married	No education	Service	HH head	1	1	Yes	Yes	No	No	4	22000	36
764	2	Dhaka	Duaripara	2	1	0	Above 40	Female	Married	Primary or less	Day labor	Spouse	1	1	No	Yes	No	No	4	22000	20
767	1	Dhaka	Duaripara	2	1	0	Above 40	Female	Separated/Divorced/Widow(er)/Unmarried	No education	Day labor	HH head	1	1	No	Yes	No	No	5	26000	36
767	2	Dhaka	Duaripara	2	1	0	18-40 years old	Male	Separated/Divorced/Widow(er)/Unmarried	No education	Day labor	Others	1	1	No	Yes	No	No	5	26000	40
769	1	Dhaka	Duaripara	2	1	0	18-40 years old	Male	Married	Primary or less	Service	HH head	0	0	No	No	Yes	No	5	28000	36
769	2	Dhaka	Duaripara	2	1	0	18-40 years old	Female	Married	Above Primary	Day labor	Spouse	0	0	No	No	No	No	5	28000	48
771	1	Dhaka	Duaripara	2	1	0	18-40 years old	Male	Married	No education	Business or self-employed	HH head	0	0	Yes	No	No	No	7	22800	28
771	2	Dhaka	Duaripara	1	0	0	18-40 years old	Female	Married	No education	Others	Spouse	0	0	Yes	No	No	No	7	22800	24
772	1	Dhaka	Duaripara	2	1	0	18-40 years old	Male	Married	No education	Business or self-employed	Others	0	0	Yes	No	Yes	No	4	24000	76
772	2	Dhaka	Duaripara	2	1	0	18-40 years old	Female	Married	Primary or less	Day labor	Others	0	0	No	No	No	No	4	24000	72
774	1	Dhaka	Duaripara	2	1	0	18-40 years old	Male	Married	Primary or less	Business or self-employed	HH head	1	1	Yes	Yes	No	No	3	19500	72
774	2	Dhaka	Duaripara	2	1	0	18-40 years old	Female	Married	Above Primary	Day labor	Spouse	1	1	Yes	Yes	No	No	3	19500	64
776	1	Dhaka	Duaripara	2	1	0	18-40 years old	Female	Married	Above Primary	Service	Spouse	0	1	No	Yes	No	No	4	23000	56
778	1	Dhaka	Duaripara	2	1	0	18-40 years old	Female	Married	Primary or less	Day labor	Spouse	0	0	No	No	No	No	4	13000	72
780	1	Dhaka	Duaripara	3	1	1	Above 40	Male	Married	Primary or less	Service	HH head	0	1	No	No	No	No	4	13000	8
780	2	Dhaka	Duaripara	2	1	0	Above 40	Female	Married	No education	Day labor	Spouse	0	1	No	Yes	No	No	4	13000	4
781	1	Dhaka	Duaripara	2	1	0	18-40 years old	Female	Married	No education	Day labor	Spouse	0	1	No	No	No	No	4	21000	72
781	2	Dhaka	Duaripara	2	1	0	18-40 years old	Male	Married	No education	Day labor	HH head	0	1	No	No	No	No	4	21000	56
782	1	Dhaka	Duaripara	3	1	1	18-40 years old	Male	Married	Primary or less	Service	HH head	0	0	No	No	No	No	5	10000	52
782	2	Dhaka	Duaripara	0	0	0	18-40 years old	Female	Married	Above Primary	Others	Spouse	0	0	No	No	No	No	5	10000	68
784	1	Dhaka	Duaripara	3	1	1	Above 40	Male	Married	Above Primary	Business or self-employed	HH head	1	1	No	No	Yes	No	7	35000	44
784	2	Dhaka	Duaripara	3	1	1	18-40 years old	Female	Married	No education	Others	Spouse	1	1	No	No	Yes	Yes	7	35000	28
784	3	Dhaka	Duaripara	2	1	0	Above 40	Female	Separated/Divorced/Widow(er)/Unmarried	No education	Others	Others	1	1	No	No	Yes	No	7	35000	24
785	1	Dhaka	Duaripara	2	1	0	18-40 years old	Male	Married	Primary or less	Day labor	HH head	0	0	No	No	No	No	3	10000	56
785	2	Dhaka	Duaripara	0	0	0	18-40 years old	Female	Married	No education	Others	Spouse	0	0	Yes	No	No	No	3	10000	76
786	1	Dhaka	Duaripara	0	0	0	18-40 years old	Male	Married	No education	Day labor	HH head	1	0	Yes	No	Yes	No	4	13200	60
786	2	Dhaka	Duaripara	1	0	0	18-40 years old	Female	Married	No education	Day labor	Spouse	1	0	Yes	No	No	No	4	13200	44
788	1	Dhaka	Duaripara	3	1	1	Above 40	Male	Married	No education	Day labor	HH head	1	0	Yes	No	No	No	6	25000	64
788	2	Dhaka	Duaripara	3	1	1	18-40 years old	Female	Married	No education	Day labor	Spouse	1	0	Yes	No	No	No	6	25000	76
788	3	Dhaka	Duaripara	3	1	1	18-40 years old	Male	Separated/Divorced/Widow(er)/Unmarried	Primary or less	Service	Others	1	0	No	No	Yes	No	6	25000	68
791	1	Dhaka	Duaripara	2	1	0	18-40 years old	Male	Married	No education	Service	HH head	1	0	No	No	No	No	4	15000	12
791	2	Dhaka	Duaripara	1	0	0	18-40 years old	Female	Married	Above Primary	Others	Spouse	1	0	No	No	No	No	4	15000	24
792	1	Dhaka	Duaripara	2	1	0	Above 40	Male	Married	No education	Day labor	HH head	1	0	No	Yes	No	Yes	2	15000	44
792	2	Dhaka	Duaripara	3	1	1	18-40 years old	Female	Married	Above Primary	Service	Spouse	1	0	No	Yes	Yes	No	2	15000	24
793	1	Dhaka	Duaripara	1	0	0	18-40 years old	Male	Married	No education	Day labor	HH head	0	0	Yes	No	No	No	3	20000	88
793	2	Dhaka	Duaripara	2	1	0	18-40 years old	Female	Married	Primary or less	Business or self-employed	Spouse	0	0	Yes	No	No	No	3	20000	72
794	1	Dhaka	Duaripara	3	1	1	Above 40	Male	Married	No education	Service	HH head	1	1	No	No	No	No	5	20000	88
794	2	Dhaka	Duaripara	2	1	0	Above 40	Female	Married	No education	Others	Spouse	1	1	No	No	No	No	5	20000	80
796	1	Dhaka	Duaripara	2	1	0	Above 40	Male	Married	No education	Day labor	HH head	0	0	No	No	No	No	3	18000	80
796	2	Dhaka	Duaripara	1	0	0	Above 40	Female	Married	No education	Day labor	Spouse	0	0	No	No	No	No	3	18000	68
798	1	Dhaka	Duaripara	2	1	0	Above 40	Male	Married	Primary or less	Day labor	HH head	0	0	No	Yes	No	Yes	4	16000	12
798	2	Dhaka	Duaripara	2	1	0	18-40 years old	Female	Married	No education	Day labor	Spouse	0	0	Yes	Yes	No	No	4	16000	0
799	1	Dhaka	Duaripara	1	0	0	18-40 years old	Male	Married	Above Primary	Business or self-employed	HH head	1	1	No	No	No	No	5	20000	48
799	2	Dhaka	Duaripara	1	0	0	18-40 years old	Female	Married	Above Primary	Others	Spouse	1	1	No	Yes	No	No	5	20000	64
800	1	Dhaka	Duaripara	3	1	1	Above 40	Male	Married	No education	Business or self-employed	HH head	0	0	No	No	Yes	No	1	60000	96
801	1	Dhaka	Duaripara	2	1	0	18-40 years old	Male	Married	Primary or less	Business or self-employed	HH head	1	0	No	No	No	No	3	15000	56
801	2	Dhaka	Duaripara	2	1	0	18-40 years old	Female	Married	Above Primary	Others	Spouse	1	0	No	No	No	No	3	15000	72
802	1	Dhaka	Duaripara	2	1	0	18-40 years old	Male	Married	No education	Service	HH head	1	1	No	No	No	No	4	20000	76
802	2	Dhaka	Duaripara	2	1	0	18-40 years old	Female	Married	No education	Day labor	Spouse	1	1	Yes	No	No	No	4	20000	52
802	3	Dhaka	Duaripara	2	1	0	Above 40	Female	Separated/Divorced/Widow(er)/Unmarried	No education	Others	Others	1	1	No	No	No	No	4	20000	56
804	1	Dhaka	Duaripara	3	1	1	18-40 years old	Male	Married	Primary or less	Business or self-employed	HH head	0	1	No	No	No	No	3	17000	60
804	2	Dhaka	Duaripara	0	0	0	18-40 years old	Female	Married	Above Primary	Others	Spouse	0	1	No	No	No	No	3	17000	72
806	1	Dhaka	Duaripara	2	1	0	18-40 years old	Male	Married	No education	Day labor	HH head	1	0	No	No	No	Yes	4	10000	56
806	2	Dhaka	Duaripara	2	1	0	18-40 years old	Female	Married	Primary or less	Others	Spouse	1	0	Yes	No	No	No	4	10000	56
808	1	Dhaka	Duaripara	3	1	1	Above 40	Male	Married	Primary or less	Others	HH head	0	0	No	Yes	No	No	6	12000	12
808	2	Dhaka	Duaripara	3	1	1	Above 40	Female	Married	No education	Others	Spouse	0	0	No	Yes	No	No	6	12000	16
808	3	Dhaka	Duaripara	3	1	1	18-40 years old	Male	Separated/Divorced/Widow(er)/Unmarried	No education	Others	Others	0	0	No	No	No	No	6	12000	0
809	1	Dhaka	Duaripara	0	0	0	18-40 years old	Male	Married	No education	Day labor	HH head	0	0	No	No	No	Yes	4	16000	0
809	2	Dhaka	Duaripara	2	1	0	18-40 years old	Female	Married	Above Primary	Others	Spouse	0	0	No	No	No	Yes	4	16000	0
810	1	Dhaka	Duaripara	2	1	0	Above 40	Female	Married	No education	Others	Others	0	0	No	No	No	No	4	8000	24
810	2	Dhaka	Duaripara	0	0	0	Above 40	Male	Married	No education	Others	Others	0	0	No	No	No	No	4	8000	16
810	3	Dhaka	Duaripara	2	1	0	18-40 years old	Female	Separated/Divorced/Widow(er)/Unmarried	Primary or less	Service	HH head	0	0	No	No	No	No	4	8000	72
812	1	Dhaka	Duaripara	3	1	1	18-40 years old	Male	Married	Above Primary	Service	HH head	0	0	No	No	No	No	4	15000	64
812	2	Dhaka	Duaripara	0	0	0	18-40 years old	Female	Married	Above Primary	Others	Spouse	0	0	No	No	No	No	4	15000	48
814	1	Dhaka	Duaripara	2	1	0	18-40 years old	Male	Married	No education	Business or self-employed	HH head	0	1	No	No	Yes	Yes	10	30000	44
814	2	Dhaka	Duaripara	1	0	0	18-40 years old	Female	Married	Above Primary	Others	Spouse	0	1	No	No	Yes	No	10	30000	44
814	3	Dhaka	Duaripara	0	0	0	Above 40	Male	Married	No education	Service	Others	0	1	No	No	No	No	10	30000	36
815	1	Dhaka	Duaripara	3	1	1	Above 40	Male	Married	Primary or less	Business or self-employed	HH head	1	1	Yes	No	No	No	6	22000	28
815	2	Dhaka	Duaripara	2	1	0	18-40 years old	Male	Married	Primary or less	Day labor	Others	1	1	No	No	No	No	6	22000	36
815	3	Dhaka	Duaripara	2	1	0	18-40 years old	Female	Married	Primary or less	Others	Others	1	1	No	No	No	No	6	22000	44
816	1	Dhaka	Duaripara	2	1	0	18-40 years old	Female	Married	Primary or less	Service	HH head	1	1	No	Yes	No	No	4	10000	36
817	1	Dhaka	Duaripara	2	1	0	18-40 years old	Male	Married	No education	Business or self-employed	HH head	0	0	No	No	No	No	4	12000	12
817	2	Dhaka	Duaripara	2	1	0	18-40 years old	Female	Married	Primary or less	Others	Spouse	0	0	No	No	No	No	4	12000	24
819	1	Dhaka	Duaripara	2	1	0	18-40 years old	Female	Separated/Divorced/Widow(er)/Unmarried	No education	Service	HH head	0	1	No	Yes	No	No	4	14000	48
825	1	Dhaka	Duaripara	2	1	0	18-40 years old	Female	Married	No education	Day labor	HH head	0	1	No	No	No	No	4	12000	48
825	2	Dhaka	Duaripara	2	1	0	18-40 years old	Male	Separated/Divorced/Widow(er)/Unmarried	Above Primary	Service	Others	0	1	No	Yes	No	No	4	12000	64
830	1	Dhaka	Duaripara	2	1	0	18-40 years old	Female	Married	Primary or less	Day labor	Spouse	1	0	No	Yes	No	No	3	17000	44
830	2	Dhaka	Duaripara	2	1	0	18-40 years old	Male	Married	Above Primary	Business or self-employed	HH head	1	0	No	No	No	No	3	17000	44
832	1	Dhaka	Duaripara	2	1	0	18-40 years old	Female	Separated/Divorced/Widow(er)/Unmarried	Primary or less	Service	HH head	0	0	No	No	Yes	No	4	13500	56
832	2	Dhaka	Duaripara	2	1	0	Above 40	Female	Separated/Divorced/Widow(er)/Unmarried	No education	Others	Others	0	0	No	Yes	No	No	4	13500	12
835	1	Dhaka	Duaripara	1	0	0	Above 40	Male	Married	Primary or less	Business or self-employed	HH head	0	1	Yes	No	No	No	5	25000	32
835	2	Dhaka	Duaripara	0	0	0	18-40 years old	Female	Married	Primary or less	Day labor	Spouse	0	1	Yes	No	No	No	5	25000	84
839	1	Dhaka	Duaripara	2	1	0	18-40 years old	Male	Married	Above Primary	Business or self-employed	HH head	1	1	No	No	No	No	2	25000	76
839	2	Dhaka	Duaripara	1	0	0	18-40 years old	Female	Married	Above Primary	Service	Spouse	1	1	No	No	No	No	2	25000	48
841	1	Dhaka	Duaripara	2	1	0	18-40 years old	Female	Married	Primary or less	Others	Others	1	0	No	No	No	No	3	14000	32
841	2	Dhaka	Duaripara	2	1	0	18-40 years old	Male	Separated/Divorced/Widow(er)/Unmarried	Above Primary	Business or self-employed	HH head	1	0	No	No	No	No	3	14000	72
842	1	Dhaka	Duaripara	2	1	0	18-40 years old	Male	Married	Primary or less	Business or self-employed	HH head	0	0	No	No	No	No	3	16000	20
842	2	Dhaka	Duaripara	2	1	0	18-40 years old	Female	Married	Primary or less	Others	Spouse	0	0	No	Yes	No	No	3	16000	8
845	1	Dhaka	Duaripara	3	1	1	Above 40	Male	Married	No education	Business or self-employed	HH head	1	0	No	No	Yes	Yes	5	24500	52
845	2	Dhaka	Duaripara	3	1	1	18-40 years old	Female	Married	Primary or less	Service	Spouse	1	0	No	No	Yes	No	5	24500	32
845	3	Dhaka	Duaripara	2	1	0	Above 40	Female	Separated/Divorced/Widow(er)/Unmarried	No education	Day labor	Others	1	0	No	No	No	No	5	24500	44
849	1	Dhaka	Duaripara	2	1	0	Above 40	Male	Married	Primary or less	Day labor	HH head	1	1	Yes	No	No	No	2	12500	68
849	2	Dhaka	Duaripara	2	1	0	18-40 years old	Female	Married	Primary or less	Service	Spouse	1	1	Yes	No	No	No	2	12500	48
851	1	Dhaka	Duaripara	2	1	0	18-40 years old	Male	Married	No education	Day labor	HH head	1	1	No	No	No	No	5	12000	24
851	2	Dhaka	Duaripara	0	0	0	18-40 years old	Female	Married	No education	Others	Spouse	1	1	No	No	No	No	5	12000	32
852	1	Dhaka	Duaripara	2	1	0	18-40 years old	Female	Separated/Divorced/Widow(er)/Unmarried	No education	Service	HH head	1	0	No	No	No	No	3	8000	76
855	1	Dhaka	Duaripara	1	0	0	Above 40	Male	Married	Above Primary	Day labor	HH head	1	1	Yes	Yes	No	No	5	26000	36
855	2	Dhaka	Duaripara	2	1	0	Above 40	Female	Married	No education	Others	Spouse	1	1	Yes	Yes	No	No	5	26000	64
855	3	Dhaka	Duaripara	2	1	0	18-40 years old	Male	Married	Above Primary	Service	Others	1	1	No	Yes	No	No	5	26000	60
857	1	Dhaka	Duaripara	2	1	0	Above 40	Female	Separated/Divorced/Widow(er)/Unmarried	No education	Day labor	HH head	0	0	No	No	No	No	4	10000	8
857	2	Dhaka	Duaripara	2	1	0	Above 40	Female	Separated/Divorced/Widow(er)/Unmarried	No education	Others	Others	0	0	No	Yes	No	No	4	10000	36
858	1	Dhaka	Duaripara	2	1	0	Above 40	Male	Married	Primary or less	Day labor	HH head	1	0	No	Yes	No	No	5	25000	32
858	2	Dhaka	Duaripara	2	1	0	Above 40	Female	Married	No education	Service	Spouse	1	0	No	No	No	No	5	25000	32
858	3	Dhaka	Duaripara	3	1	1	Above 40	Female	Separated/Divorced/Widow(er)/Unmarried	No education	Others	Others	1	0	No	No	No	No	5	25000	24
860	1	Dhaka	Duaripara	2	1	0	18-40 years old	Male	Married	Primary or less	Service	HH head	0	1	No	No	No	No	3	12000	84
860	2	Dhaka	Duaripara	2	1	0	18-40 years old	Female	Married	Primary or less	Others	Spouse	0	1	No	No	No	No	3	12000	72
861	1	Dhaka	Duaripara	2	1	0	18-40 years old	Male	Married	Primary or less	Business or self-employed	HH head	0	1	No	No	No	No	3	20000	76
861	2	Dhaka	Duaripara	2	1	0	18-40 years old	Female	Married	Primary or less	Others	Spouse	0	1	No	No	No	No	3	20000	88
862	1	Dhaka	Duaripara	1	0	0	18-40 years old	Male	Married	Above Primary	Day labor	HH head	1	0	No	No	No	No	3	15000	92
862	2	Dhaka	Duaripara	1	0	0	18-40 years old	Female	Married	Above Primary	Others	Spouse	1	0	No	No	No	No	3	15000	96
865	1	Dhaka	Duaripara	2	1	0	18-40 years old	Male	Married	Primary or less	Day labor	HH head	1	0	No	No	No	No	5	15000	64
865	2	Dhaka	Duaripara	0	0	0	18-40 years old	Female	Married	Primary or less	Day labor	Spouse	1	0	Yes	No	No	No	5	15000	60
866	1	Dhaka	Duaripara	2	1	0	18-40 years old	Male	Married	Primary or less	Day labor	HH head	0	1	No	No	No	No	2	20000	60
866	2	Dhaka	Duaripara	2	1	0	18-40 years old	Female	Married	Primary or less	Others	Spouse	0	1	No	No	No	No	2	20000	60
868	1	Dhaka	Duaripara	2	1	0	Above 40	Female	Married	No education	Others	Spouse	1	1	No	No	No	No	4	20000	60
868	2	Dhaka	Duaripara	2	1	0	18-40 years old	Male	Separated/Divorced/Widow(er)/Unmarried	Above Primary	Others	Others	1	1	No	No	No	No	4	20000	72
868	3	Dhaka	Duaripara	2	1	0	Above 40	Female	Separated/Divorced/Widow(er)/Unmarried	No education	Others	Others	1	1	No	No	No	No	4	20000	28
871	1	Dhaka	Duaripara	3	1	1	Above 40	Male	Married	Primary or less	Day labor	HH head	1	1	Yes	Yes	Yes	No	6	15000	56
871	2	Dhaka	Duaripara	3	1	1	Above 40	Female	Married	No education	Day labor	Spouse	1	1	Yes	Yes	Yes	No	6	15000	76
871	3	Dhaka	Duaripara	3	1	1	Above 40	Female	Separated/Divorced/Widow(er)/Unmarried	No education	Others	Others	1	1	No	Yes	No	No	6	15000	52
875	1	Dhaka	Duaripara	2	1	0	18-40 years old	Female	Separated/Divorced/Widow(er)/Unmarried	Primary or less	Day labor	HH head	0	0	Yes	No	No	No	2	12000	68
877	1	Dhaka	Duaripara	2	1	0	Above 40	Male	Married	Primary or less	Business or self-employed	HH head	1	1	Yes	Yes	No	No	8	16000	56
877	2	Dhaka	Duaripara	0	0	0	18-40 years old	Female	Married	Above Primary	Others	Others	1	1	No	No	No	No	8	16000	68
880	1	Dhaka	Duaripara	2	1	0	Above 40	Male	Married	No education	Others	HH head	0	0	No	Yes	No	No	3	10000	0
880	2	Dhaka	Duaripara	2	1	0	Above 40	Female	Married	No education	Day labor	Spouse	0	0	No	Yes	No	No	3	10000	4
881	1	Dhaka	Duaripara	2	1	0	18-40 years old	Male	Married	Primary or less	Service	HH head	1	1	No	No	No	No	3	20000	20
881	2	Dhaka	Duaripara	1	0	0	18-40 years old	Female	Married	No education	Service	Spouse	1	1	No	Yes	No	No	3	20000	12
885	1	Dhaka	Duaripara	2	1	0	18-40 years old	Male	Married	Above Primary	Business or self-employed	HH head	0	1	No	No	No	Yes	3	8000	24
885	2	Dhaka	Duaripara	2	1	0	18-40 years old	Female	Married	Above Primary	Others	Spouse	0	1	Yes	Yes	No	No	3	8000	48
886	1	Dhaka	Duaripara	2	1	0	18-40 years old	Female	Married	Primary or less	Day labor	HH head	1	0	No	Yes	No	No	3	8000	40
886	2	Dhaka	Duaripara	2	1	0	18-40 years old	Male	Married	Primary or less	Day labor	Spouse	1	0	No	Yes	No	No	3	8000	40
887	1	Dhaka	Duaripara	3	1	1	Above 40	Male	Married	Primary or less	Service	HH head	1	1	No	No	Yes	No	4	17000	84
887	2	Dhaka	Duaripara	2	1	0	18-40 years old	Female	Married	Primary or less	Others	Spouse	1	1	No	No	No	No	4	17000	52
888	1	Dhaka	Duaripara	1	0	0	18-40 years old	Male	Married	No education	Day labor	HH head	1	0	No	No	No	No	3	27000	28
888	2	Dhaka	Duaripara	1	0	0	18-40 years old	Female	Married	No education	Service	Spouse	1	0	No	Yes	No	No	3	27000	48
890	1	Dhaka	Duaripara	2	1	0	18-40 years old	Male	Married	Above Primary	Service	HH head	1	1	Yes	No	No	No	4	18000	80
890	2	Dhaka	Duaripara	0	0	0	18-40 years old	Female	Married	Above Primary	Others	Spouse	1	1	No	No	No	No	4	18000	68
891	1	Dhaka	Duaripara	2	1	0	18-40 years old	Male	Married	Above Primary	Service	HH head	0	1	No	No	No	No	3	10500	40
891	2	Dhaka	Duaripara	0	0	0	18-40 years old	Female	Married	Above Primary	Others	Spouse	0	1	No	No	No	No	3	10500	20
892	1	Dhaka	Duaripara	2	1	0	18-40 years old	Female	Married	Primary or less	Business or self-employed	Spouse	0	1	Yes	Yes	No	No	4	25000	16
892	2	Dhaka	Duaripara	0	0	0	18-40 years old	Male	Married	Above Primary	Business or self-employed	HH head	0	1	Yes	No	No	No	4	25000	60
894	1	Dhaka	Duaripara	2	1	0	Above 40	Male	Married	No education	Day labor	HH head	1	1	Yes	No	No	No	6	25000	24
894	2	Dhaka	Duaripara	2	1	0	18-40 years old	Female	Married	No education	Service	Spouse	1	1	Yes	No	No	No	6	25000	40
898	1	Dhaka	Duaripara	0	0	0	18-40 years old	Female	Married	Primary or less	Others	Spouse	0	0	No	No	No	No	5	10000	32
898	2	Dhaka	Duaripara	2	1	0	18-40 years old	Male	Married	Primary or less	Day labor	HH head	0	0	No	No	No	No	5	10000	44
899	1	Dhaka	Duaripara	0	0	0	18-40 years old	Male	Married	No education	Service	HH head	0	0	No	No	No	No	4	15000	4
899	2	Dhaka	Duaripara	0	0	0	18-40 years old	Female	Married	No education	Others	Spouse	0	0	No	No	No	No	4	15000	24
900	1	Dhaka	Duaripara	2	1	0	Above 40	Female	Separated/Divorced/Widow(er)/Unmarried	No education	Others	HH head	0	0	Yes	Yes	Yes	No	4	5000	28
900	2	Dhaka	Duaripara	3	1	1	18-40 years old	Male	Separated/Divorced/Widow(er)/Unmarried	Above Primary	Others	Others	0	0	No	No	No	No	4	5000	48
901	1	Dhaka	Duaripara	3	1	1	Above 40	Male	Married	No education	Day labor	HH head	0	0	No	No	No	No	6	18000	44
901	2	Dhaka	Duaripara	3	1	1	Above 40	Female	Married	No education	Others	Spouse	0	0	No	Yes	No	No	6	18000	28
901	3	Dhaka	Duaripara	3	1	1	18-40 years old	Male	Married	Above Primary	Business or self-employed	Others	0	0	No	Yes	No	No	6	18000	52
902	1	Dhaka	Duaripara	2	1	0	18-40 years old	Female	Separated/Divorced/Widow(er)/Unmarried	Above Primary	Service	HH head	1	0	No	Yes	No	No	2	8000	24
905	1	Dhaka	Duaripara	0	0	0	18-40 years old	Female	Married	Above Primary	Others	HH head	1	0	No	No	No	No	3	10000	44
907	1	Dhaka	Duaripara	3	1	1	Above 40	Male	Married	Above Primary	Service	HH head	1	1	No	No	No	No	5	40000	44
907	2	Dhaka	Duaripara	3	1	1	Above 40	Female	Married	Above Primary	Business or self-employed	Spouse	1	1	No	Yes	Yes	No	5	40000	56
908	1	Dhaka	Duaripara	1	0	0	Above 40	Male	Married	No education	Business or self-employed	HH head	0	0	No	No	Yes	No	2	13000	92
908	2	Dhaka	Duaripara	2	1	0	Above 40	Female	Married	No education	Day labor	Spouse	0	0	No	No	No	No	2	13000	64
909	1	Dhaka	Duaripara	2	1	0	Above 40	Male	Married	Above Primary	Service	HH head	0	0	No	No	No	No	4	17000	32
909	2	Dhaka	Duaripara	2	1	0	18-40 years old	Female	Married	Above Primary	Day labor	Spouse	0	0	No	No	No	No	4	17000	28
910	1	Dhaka	Duaripara	2	1	0	18-40 years old	Female	Married	Above Primary	Business or self-employed	Spouse	1	1	Yes	No	No	No	3	22000	56
911	1	Dhaka	Duaripara	1	0	0	18-40 years old	Male	Married	Primary or less	Business or self-employed	HH head	1	1	No	No	No	No	3	15500	56
911	2	Dhaka	Duaripara	1	0	0	18-40 years old	Female	Married	Primary or less	Business or self-employed	Spouse	1	1	Yes	No	No	No	3	15500	20
912	1	Dhaka	Duaripara	2	1	0	Above 40	Male	Married	No education	Business or self-employed	HH head	1	0	No	No	No	No	2	16000	56
912	2	Dhaka	Duaripara	3	1	1	Above 40	Female	Married	No education	Others	Spouse	1	0	Yes	No	No	No	2	16000	48
913	1	Dhaka	Duaripara	2	1	0	Above 40	Male	Married	No education	Day labor	HH head	1	1	No	No	No	No	6	16000	60
913	2	Dhaka	Duaripara	1	0	0	Above 40	Female	Married	No education	Service	Spouse	1	1	No	No	No	No	6	16000	36
916	1	Dhaka	Duaripara	2	1	0	Above 40	Male	Married	Above Primary	Business or self-employed	HH head	0	0	No	No	No	No	6	15000	44
916	2	Dhaka	Duaripara	2	1	0	18-40 years old	Female	Separated/Divorced/Widow(er)/Unmarried	Above Primary	Others	Others	0	0	No	No	No	No	6	15000	100
919	1	Dhaka	Duaripara	3	1	1	18-40 years old	Male	Married	Primary or less	Day labor	HH head	0	0	No	No	Yes	No	4	13000	32
919	2	Dhaka	Duaripara	2	1	0	18-40 years old	Female	Married	Primary or less	Others	Spouse	0	0	No	No	No	No	4	13000	12
921	1	Dhaka	Duaripara	3	1	1	18-40 years old	Male	Married	Above Primary	Day labor	HH head	0	1	No	No	No	No	3	15000	12
921	2	Dhaka	Duaripara	2	1	0	18-40 years old	Female	Married	Above Primary	Day labor	Spouse	0	1	No	Yes	No	No	3	15000	44
923	1	Dhaka	Duaripara	2	1	0	Above 40	Male	Married	No education	Business or self-employed	HH head	1	1	No	Yes	No	No	8	16000	24
923	2	Dhaka	Duaripara	1	0	0	18-40 years old	Female	Married	Primary or less	Others	Spouse	1	1	Yes	No	No	No	8	16000	28
924	1	Dhaka	Duaripara	2	1	0	18-40 years old	Male	Married	No education	Day labor	HH head	1	0	Yes	No	No	No	3	16000	68
924	2	Dhaka	Duaripara	2	1	0	18-40 years old	Female	Married	Above Primary	Day labor	Spouse	1	0	Yes	No	No	No	3	16000	56
925	1	Dhaka	Duaripara	3	1	1	18-40 years old	Female	Married	Above Primary	Others	Spouse	0	1	No	Yes	No	No	3	10000	32
925	2	Dhaka	Duaripara	1	0	0	Above 40	Male	Married	Above Primary	Business or self-employed	HH head	0	1	No	No	Yes	No	3	10000	20
929	1	Dhaka	Duaripara	3	1	1	Above 40	Male	Married	Primary or less	Business or self-employed	HH head	1	1	No	No	No	No	4	15000	72
929	2	Dhaka	Duaripara	3	1	1	18-40 years old	Female	Married	Primary or less	Others	Spouse	1	1	Yes	No	No	No	4	15000	56
930	1	Dhaka	Duaripara	1	0	0	Above 40	Male	Married	No education	Day labor	HH head	0	0	No	No	No	No	5	15000	16
930	2	Dhaka	Duaripara	1	0	0	18-40 years old	Female	Married	No education	Others	Spouse	0	0	No	No	No	No	5	15000	20
933	1	Dhaka	Duaripara	2	1	0	18-40 years old	Female	Separated/Divorced/Widow(er)/Unmarried	Above Primary	Service	HH head	0	1	No	No	No	No	2	20000	20
933	2	Dhaka	Duaripara	0	0	0	18-40 years old	Male	Married	Above Primary	Service	Others	0	1	No	No	No	No	2	20000	32
934	1	Dhaka	Duaripara	3	1	1	18-40 years old	Female	Married	Primary or less	Others	Spouse	1	1	Yes	Yes	No	Yes	5	8000	12
935	1	Dhaka	Duaripara	1	0	0	18-40 years old	Male	Married	Primary or less	Business or self-employed	HH head	0	1	No	No	No	No	4	13000	68
935	2	Dhaka	Duaripara	0	0	0	18-40 years old	Female	Married	No education	Others	Spouse	0	1	No	Yes	No	No	4	13000	56
936	1	Dhaka	Duaripara	3	1	1	18-40 years old	Male	Separated/Divorced/Widow(er)/Unmarried	No education	Business or self-employed	Others	0	1	No	Yes	No	No	2	40000	48
936	2	Dhaka	Duaripara	3	1	1	Above 40	Female	Married	Above Primary	Others	HH head	0	1	No	Yes	No	No	2	40000	20
937	1	Dhaka	Duaripara	2	1	0	18-40 years old	Female	Married	No education	Day labor	Spouse	1	1	Yes	No	No	No	6	24000	56
937	2	Dhaka	Duaripara	2	1	0	Above 40	Male	Married	No education	Business or self-employed	HH head	1	1	Yes	No	No	No	6	24000	72
938	1	Dhaka	Duaripara	2	1	0	18-40 years old	Female	Married	Above Primary	Service	Others	1	1	No	Yes	No	No	7	40000	40
938	2	Dhaka	Duaripara	2	1	0	18-40 years old	Male	Married	Primary or less	Service	Others	1	1	No	No	Yes	No	7	40000	36
939	1	Dhaka	Duaripara	2	1	0	18-40 years old	Male	Married	No education	Service	HH head	0	0	No	No	No	No	4	10000	28
939	2	Dhaka	Duaripara	0	0	0	18-40 years old	Female	Married	Primary or less	Others	Spouse	0	0	No	No	No	No	4	10000	52
940	1	Dhaka	Duaripara	2	1	0	Above 40	Male	Married	No education	Business or self-employed	HH head	0	0	No	No	No	No	3	14000	20
940	2	Dhaka	Duaripara	2	1	0	Above 40	Female	Married	No education	Day labor	Spouse	0	0	No	Yes	No	No	3	14000	0
941	1	Dhaka	Duaripara	2	1	0	Above 40	Male	Married	No education	Business or self-employed	HH head	1	1	No	No	No	No	3	22000	88
941	2	Dhaka	Duaripara	2	1	0	18-40 years old	Female	Married	Primary or less	Service	Spouse	1	1	No	Yes	No	No	3	22000	52
942	1	Dhaka	Duaripara	2	1	0	18-40 years old	Male	Married	No education	Day labor	HH head	0	0	No	No	No	No	4	12500	28
942	2	Dhaka	Duaripara	2	1	0	18-40 years old	Female	Married	Above Primary	Others	Spouse	0	0	No	No	No	No	4	12500	20
943	1	Dhaka	Duaripara	2	1	0	Above 40	Female	Separated/Divorced/Widow(er)/Unmarried	No education	Day labor	HH head	0	0	Yes	Yes	No	No	6	20000	40
943	2	Dhaka	Duaripara	2	1	0	18-40 years old	Male	Separated/Divorced/Widow(er)/Unmarried	No education	Day labor	Others	0	0	Yes	No	No	No	6	20000	48
944	1	Dhaka	Duaripara	2	1	0	Above 40	Male	Married	No education	Day labor	HH head	0	0	No	No	No	No	3	14000	0
944	2	Dhaka	Duaripara	2	1	0	Above 40	Female	Married	Primary or less	Others	Spouse	0	0	No	Yes	No	No	3	14000	0
944	3	Dhaka	Duaripara	0	0	0	Above 40	Female	Separated/Divorced/Widow(er)/Unmarried	No education	Others	Others	0	0	No	Yes	No	No	3	14000	0
948	1	Dhaka	Duaripara	3	1	1	Above 40	Male	Married	No education	Service	HH head	1	1	Yes	Yes	No	Yes	6	22000	76
948	2	Dhaka	Duaripara	3	1	1	Above 40	Female	Married	No education	Others	Spouse	1	1	No	Yes	No	No	6	22000	40
950	1	Dhaka	Duaripara	2	1	0	Above 40	Male	Married	No education	Day labor	HH head	1	1	No	No	No	No	7	25000	40
950	2	Dhaka	Duaripara	2	1	0	18-40 years old	Female	Married	Primary or less	Service	Others	1	1	No	No	No	No	7	25000	92
951	1	Dhaka	Duaripara	2	1	0	18-40 years old	Male	Married	No education	Day labor	HH head	0	0	No	No	No	No	4	9600	12
951	2	Dhaka	Duaripara	2	1	0	18-40 years old	Female	Married	No education	Others	Spouse	0	0	No	Yes	No	No	4	9600	24
952	1	Dhaka	Duaripara	1	0	0	18-40 years old	Female	Married	Primary or less	Others	Spouse	1	1	No	No	No	No	3	16000	76
952	2	Dhaka	Duaripara	2	1	0	18-40 years old	Male	Married	Primary or less	Day labor	HH head	1	1	No	No	No	No	3	16000	76
955	1	Dhaka	Duaripara	2	1	0	18-40 years old	Male	Married	Primary or less	Day labor	HH head	1	1	Yes	No	No	No	2	13500	64
955	2	Dhaka	Duaripara	0	0	0	18-40 years old	Female	Married	Primary or less	Service	Spouse	1	1	Yes	No	No	No	2	13500	60
957	1	Dhaka	Duaripara	3	1	1	18-40 years old	Male	Married	Above Primary	Service	HH head	1	1	No	No	Yes	No	5	15000	52
957	2	Dhaka	Duaripara	2	1	0	18-40 years old	Female	Married	Above Primary	Others	Spouse	1	1	Yes	No	No	No	5	15000	56
958	1	Dhaka	Duaripara	2	1	0	18-40 years old	Male	Married	Above Primary	Service	HH head	0	1	No	No	No	No	4	15000	80
958	2	Dhaka	Duaripara	2	1	0	18-40 years old	Female	Married	Above Primary	Others	Spouse	0	1	No	No	No	No	4	15000	68
960	1	Dhaka	Duaripara	2	1	0	18-40 years old	Female	Married	Primary or less	Day labor	Spouse	0	0	No	No	No	No	4	14000	36
960	2	Dhaka	Duaripara	2	1	0	18-40 years old	Male	Married	Primary or less	Business or self-employed	HH head	0	0	No	No	No	Yes	4	14000	40
961	1	Dhaka	Duaripara	2	1	0	Above 40	Female	Married	No education	Others	Spouse	0	0	Yes	No	No	No	3	10000	20
962	1	Dhaka	Duaripara	2	1	0	18-40 years old	Male	Married	Above Primary	Business or self-employed	HH head	1	1	Yes	No	No	No	5	18000	48
962	2	Dhaka	Duaripara	2	1	0	18-40 years old	Female	Married	Primary or less	Others	Spouse	1	1	Yes	Yes	Yes	No	5	18000	56
963	1	Dhaka	Duaripara	1	0	0	18-40 years old	Female	Married	Primary or less	Others	Spouse	0	1	No	No	No	No	4	18000	36
963	2	Dhaka	Duaripara	1	0	0	18-40 years old	Male	Married	Above Primary	Day labor	HH head	0	1	No	Yes	Yes	No	4	18000	28
964	1	Dhaka	Duaripara	2	1	0	18-40 years old	Male	Married	Primary or less	Day labor	HH head	1	0	No	No	No	No	5	25000	36
964	2	Dhaka	Duaripara	2	1	0	18-40 years old	Female	Married	Primary or less	Service	Spouse	1	0	Yes	No	No	No	5	25000	24
965	1	Dhaka	Duaripara	2	1	0	18-40 years old	Male	Married	Primary or less	Business or self-employed	HH head	1	1	No	No	No	No	5	25000	36
965	2	Dhaka	Duaripara	2	1	0	18-40 years old	Female	Married	Primary or less	Others	Spouse	1	1	Yes	No	No	No	5	25000	24
965	3	Dhaka	Duaripara	2	1	0	Above 40	Male	Married	No education	Service	Others	1	1	No	Yes	Yes	No	5	25000	64
966	1	Dhaka	Duaripara	2	1	0	18-40 years old	Male	Married	Primary or less	Day labor	HH head	1	0	No	No	No	No	4	15000	24
966	2	Dhaka	Duaripara	1	0	0	18-40 years old	Female	Married	Primary or less	Others	Spouse	1	0	No	No	No	No	4	15000	36
967	1	Dhaka	Duaripara	2	1	0	18-40 years old	Male	Married	No education	Day labor	HH head	0	0	No	No	No	No	2	12000	60
967	2	Dhaka	Duaripara	2	1	0	18-40 years old	Female	Married	Above Primary	Service	Spouse	0	0	No	No	No	No	2	12000	52
973	1	Dhaka	Duaripara	3	1	1	Above 40	Male	Married	No education	Others	HH head	0	1	No	Yes	No	No	10	45000	16
973	2	Dhaka	Duaripara	2	1	0	Above 40	Female	Married	No education	Others	Spouse	0	1	No	No	No	No	10	45000	40
973	3	Dhaka	Duaripara	3	1	1	18-40 years old	Female	Married	No education	Others	Others	0	1	No	No	No	No	10	45000	40
973	4	Dhaka	Duaripara	2	1	0	18-40 years old	Male	Married	Primary or less	Business or self-employed	Others	0	1	Yes	No	No	No	10	45000	40
975	1	Dhaka	Duaripara	2	1	0	Above 40	Male	Married	Primary or less	Business or self-employed	HH head	1	0	No	No	No	No	5	19000	32
975	2	Dhaka	Duaripara	0	0	0	18-40 years old	Female	Married	Primary or less	Others	Spouse	1	0	No	No	No	No	5	19000	40
977	1	Dhaka	Duaripara	2	1	0	18-40 years old	Male	Married	Primary or less	Business or self-employed	HH head	1	1	No	No	No	No	4	20000	60
977	2	Dhaka	Duaripara	1	0	0	18-40 years old	Female	Married	Primary or less	Service	Spouse	1	1	Yes	No	Yes	No	4	20000	20
979	1	Dhaka	Duaripara	1	0	0	Above 40	Male	Married	Above Primary	Service	HH head	1	0	No	No	No	No	3	15000	20
979	2	Dhaka	Duaripara	2	1	0	18-40 years old	Female	Married	Above Primary	Others	Spouse	1	0	Yes	No	No	No	3	15000	32
980	1	Dhaka	Duaripara	2	1	0	18-40 years old	Female	Married	Above Primary	Others	Others	0	1	No	Yes	No	No	4	22000	56
980	2	Dhaka	Duaripara	2	1	0	Above 40	Male	Separated/Divorced/Widow(er)/Unmarried	No education	Day labor	HH head	0	1	No	Yes	No	No	4	22000	60
980	3	Dhaka	Duaripara	3	1	1	18-40 years old	Male	Married	Above Primary	Others	Others	0	1	No	No	No	No	4	22000	64
982	1	Dhaka	Duaripara	2	1	0	18-40 years old	Male	Married	Primary or less	Business or self-employed	HH head	1	0	No	No	Yes	No	4	20000	68
982	2	Dhaka	Duaripara	2	1	0	18-40 years old	Female	Married	Primary or less	Business or self-employed	Spouse	1	0	No	Yes	Yes	No	4	20000	48
983	1	Dhaka	Duaripara	3	1	1	18-40 years old	Female	Married	Primary or less	Others	Spouse	1	1	No	No	No	Yes	4	13000	52
986	1	Dhaka	Duaripara	2	1	0	18-40 years old	Male	Married	Above Primary	Business or self-employed	HH head	0	1	No	Yes	No	No	5	30000	44
986	2	Dhaka	Duaripara	2	1	0	18-40 years old	Female	Married	Above Primary	Service	Spouse	0	1	No	No	No	No	5	30000	36
988	1	Dhaka	Duaripara	2	1	0	18-40 years old	Male	Married	No education	Service	HH head	0	1	No	No	No	No	3	15000	44
988	2	Dhaka	Duaripara	2	1	0	18-40 years old	Female	Married	Primary or less	Others	Spouse	0	1	No	No	No	No	3	15000	48
997	1	Dhaka	Duaripara	2	1	0	18-40 years old	Male	Married	Primary or less	Day labor	HH head	1	0	No	No	No	No	3	16000	88
997	2	Dhaka	Duaripara	1	0	0	18-40 years old	Female	Married	No education	Others	Spouse	1	0	No	No	No	No	3	16000	84
1000	1	Dhaka	Duaripara	1	0	0	18-40 years old	Male	Married	Primary or less	Business or self-employed	HH head	1	0	No	No	No	No	5	18000	76
1000	2	Dhaka	Duaripara	2	1	0	18-40 years old	Female	Married	Above Primary	Others	Spouse	1	0	No	No	No	No	5	18000	72
1004	1	Dhaka	Duaripara	2	1	0	18-40 years old	Male	Married	Primary or less	Service	HH head	1	1	No	No	Yes	No	3	25000	88
1004	2	Dhaka	Duaripara	2	1	0	18-40 years old	Female	Married	Above Primary	Service	Spouse	1	1	No	No	No	No	3	25000	68
1005	1	Dhaka	Duaripara	2	1	0	18-40 years old	Male	Married	Primary or less	Business or self-employed	HH head	0	1	Yes	No	No	No	4	20000	64
1005	2	Dhaka	Duaripara	2	1	0	18-40 years old	Female	Married	No education	Others	Spouse	0	1	No	No	No	No	4	20000	72
1007	1	Dhaka	Duaripara	3	1	1	Above 40	Male	Married	No education	Others	HH head	1	1	No	No	No	Yes	6	25000	60
1007	2	Dhaka	Duaripara	2	1	0	18-40 years old	Female	Married	Primary or less	Day labor	Spouse	1	1	No	No	No	No	6	25000	64
1008	1	Dhaka	Duaripara	2	1	0	Above 40	Male	Married	Primary or less	Business or self-employed	HH head	1	1	Yes	No	Yes	No	7	35000	52
1008	2	Dhaka	Duaripara	2	1	0	Above 40	Female	Married	No education	Business or self-employed	Spouse	1	1	Yes	No	Yes	No	7	35000	76
1008	3	Dhaka	Duaripara	2	1	0	Above 40	Female	Married	No education	Others	Others	1	1	No	No	No	No	7	35000	52
1009	1	Dhaka	Duaripara	2	1	0	Above 40	Male	Married	Primary or less	Business or self-employed	HH head	1	1	No	Yes	No	No	6	25000	28
1009	2	Dhaka	Duaripara	2	1	0	Above 40	Female	Married	Primary or less	Others	Spouse	1	1	No	Yes	No	No	6	25000	32
1010	1	Dhaka	Duaripara	2	1	0	18-40 years old	Male	Married	Above Primary	Business or self-employed	HH head	1	1	No	Yes	No	No	4	12000	8
1010	2	Dhaka	Duaripara	2	1	0	18-40 years old	Female	Married	No education	Others	Spouse	1	1	Yes	Yes	No	No	4	12000	12
1014	1	Dhaka	Duaripara	2	1	0	Above 40	Female	Separated/Divorced/Widow(er)/Unmarried	No education	Day labor	HH head	0	0	No	Yes	No	No	1	3000	24
1016	1	Dhaka	Duaripara	2	1	0	18-40 years old	Male	Married	Primary or less	Business or self-employed	HH head	1	0	Yes	No	No	No	4	15000	32
1016	2	Dhaka	Duaripara	2	1	0	18-40 years old	Female	Married	Primary or less	Service	Spouse	1	0	No	Yes	No	No	4	15000	28
1020	1	Dhaka	Duaripara	3	1	1	Above 40	Female	Married	No education	Day labor	HH head	0	1	No	No	No	No	6	25000	72
1020	2	Dhaka	Duaripara	2	1	0	18-40 years old	Female	Married	No education	Service	Others	0	1	No	No	No	No	6	25000	84
1023	1	Dhaka	Duaripara	2	1	0	Above 40	Male	Married	Above Primary	Service	HH head	0	1	No	No	Yes	Yes	2	17000	52
1023	2	Dhaka	Duaripara	3	1	1	18-40 years old	Female	Married	Primary or less	Service	Spouse	0	1	No	Yes	No	No	2	17000	40
1025	1	Dhaka	Duaripara	1	0	0	18-40 years old	Male	Married	Primary or less	Business or self-employed	HH head	1	0	No	Yes	No	Yes	4	13000	36
1025	2	Dhaka	Duaripara	2	1	0	18-40 years old	Female	Married	Primary or less	Day labor	Spouse	1	0	No	Yes	No	No	4	13000	8
1026	1	Dhaka	Duaripara	2	1	0	18-40 years old	Female	Married	Above Primary	Service	Spouse	0	0	Yes	Yes	No	No	3	30000	64
1026	2	Dhaka	Duaripara	2	1	0	18-40 years old	Male	Married	Above Primary	Business or self-employed	HH head	0	0	Yes	No	No	No	3	30000	24
1029	1	Dhaka	Duaripara	2	1	0	18-40 years old	Male	Married	Primary or less	Business or self-employed	HH head	0	1	Yes	No	No	No	6	20000	20
1029	2	Dhaka	Duaripara	2	1	0	18-40 years old	Female	Married	No education	Others	Spouse	0	1	Yes	No	No	No	6	20000	20
1031	1	Dhaka	Duaripara	2	1	0	18-40 years old	Male	Married	Above Primary	Business or self-employed	HH head	1	1	No	No	Yes	Yes	4	40000	44
1031	2	Dhaka	Duaripara	2	1	0	18-40 years old	Female	Married	Primary or less	Others	Spouse	1	1	No	Yes	No	No	4	40000	32
1033	1	Dhaka	Duaripara	2	1	0	Above 40	Male	Married	No education	Business or self-employed	HH head	0	1	No	No	No	No	4	15000	84
1033	2	Dhaka	Duaripara	2	1	0	18-40 years old	Female	Married	Primary or less	Day labor	Spouse	0	1	No	No	No	No	4	15000	76
1036	1	Dhaka	Duaripara	2	1	0	18-40 years old	Male	Married	Primary or less	Day labor	HH head	0	0	No	No	No	No	2	10000	12
1036	2	Dhaka	Duaripara	2	1	0	18-40 years old	Female	Married	No education	Others	Spouse	0	0	No	Yes	No	No	2	10000	8
1037	1	Dhaka	Duaripara	2	1	0	18-40 years old	Male	Married	Above Primary	Service	HH head	0	1	No	No	No	No	2	15000	44
1040	1	Dhaka	Duaripara	2	1	0	Above 40	Male	Married	Primary or less	Others	HH head	0	1	No	No	No	No	5	20000	44
1040	2	Dhaka	Duaripara	2	1	0	Above 40	Female	Married	No education	Day labor	Spouse	0	1	No	No	No	No	5	20000	68
1041	1	Dhaka	Duaripara	2	1	0	Above 40	Male	Married	Primary or less	Others	HH head	0	1	No	No	No	No	4	10000	32
1041	2	Dhaka	Duaripara	2	1	0	18-40 years old	Female	Married	Primary or less	Service	Spouse	0	1	No	No	Yes	No	4	10000	72
1042	1	Dhaka	Duaripara	2	1	0	Above 40	Male	Married	Primary or less	Business or self-employed	HH head	1	0	No	No	No	No	3	18000	64
1042	2	Dhaka	Duaripara	2	1	0	18-40 years old	Female	Married	Above Primary	Day labor	Spouse	1	0	No	Yes	No	No	3	18000	56
1043	1	Dhaka	Duaripara	2	1	0	Above 40	Male	Married	No education	Business or self-employed	HH head	1	1	No	No	No	No	8	25000	56
1043	2	Dhaka	Duaripara	2	1	0	18-40 years old	Male	Married	Primary or less	Business or self-employed	Others	1	1	No	No	Yes	No	8	25000	48
1043	3	Dhaka	Duaripara	0	0	0	18-40 years old	Female	Married	Above Primary	Others	Others	1	1	No	No	No	No	8	25000	52
1046	1	Dhaka	Duaripara	2	1	0	Above 40	Male	Married	No education	Day labor	HH head	1	1	No	Yes	No	No	5	35000	16
1046	2	Dhaka	Duaripara	2	1	0	Above 40	Female	Married	No education	Business or self-employed	Spouse	1	1	No	No	No	No	5	35000	20
1047	1	Dhaka	Duaripara	2	1	0	Above 40	Male	Married	No education	Others	HH head	1	0	No	Yes	No	No	5	10000	20
1047	2	Dhaka	Duaripara	2	1	0	18-40 years old	Female	Married	No education	Day labor	Spouse	1	0	No	No	No	No	5	10000	28
1049	1	Dhaka	Duaripara	2	1	0	18-40 years old	Male	Married	Above Primary	Business or self-employed	HH head	1	0	No	Yes	No	No	5	23000	20
1049	2	Dhaka	Duaripara	2	1	0	18-40 years old	Female	Married	No education	Day labor	Spouse	1	0	Yes	Yes	No	No	5	23000	40
1051	1	Dhaka	Duaripara	2	1	0	18-40 years old	Male	Married	Primary or less	Day labor	HH head	0	1	No	No	No	No	6	30000	56
1051	2	Dhaka	Duaripara	2	1	0	18-40 years old	Female	Married	Above Primary	Others	Spouse	0	1	No	No	No	No	6	30000	52
1054	1	Dhaka	Duaripara	0	0	0	18-40 years old	Female	Married	Above Primary	Service	Spouse	0	0	No	Yes	No	No	2	12000	24
1054	2	Dhaka	Duaripara	2	1	0	18-40 years old	Male	Married	No education	Business or self-employed	HH head	0	0	No	No	No	No	2	12000	56
1057	1	Dhaka	Duaripara	1	0	0	18-40 years old	Male	Married	No education	Day labor	HH head	0	0	No	No	No	No	3	10000	32
1057	2	Dhaka	Duaripara	2	1	0	18-40 years old	Female	Married	No education	Service	Spouse	0	0	No	No	No	No	3	10000	44
1061	1	Dhaka	Duaripara	2	1	0	18-40 years old	Male	Married	Above Primary	Day labor	HH head	0	0	No	No	Yes	No	4	20000	84
1061	2	Dhaka	Duaripara	2	1	0	18-40 years old	Female	Married	Primary or less	Day labor	Spouse	0	0	No	No	No	No	4	20000	52
1062	1	Dhaka	Duaripara	2	1	0	18-40 years old	Female	Married	Primary or less	Others	Spouse	0	1	No	No	No	No	4	18000	60
1062	2	Dhaka	Duaripara	0	0	0	18-40 years old	Male	Married	Primary or less	Service	HH head	0	1	No	No	No	Yes	4	18000	44
1063	1	Dhaka	Duaripara	2	1	0	18-40 years old	Male	Married	Primary or less	Day labor	HH head	0	1	No	Yes	No	No	2	14000	20
1063	2	Dhaka	Duaripara	2	1	0	18-40 years old	Female	Married	Primary or less	Others	Spouse	0	1	No	No	No	No	2	14000	28
1064	1	Dhaka	Duaripara	2	1	0	18-40 years old	Male	Married	Above Primary	Business or self-employed	HH head	0	1	No	No	Yes	No	5	40000	80
1064	2	Dhaka	Duaripara	2	1	0	18-40 years old	Female	Married	Primary or less	Others	Spouse	0	1	Yes	No	No	No	5	40000	80
1068	1	Dhaka	Duaripara	3	1	1	18-40 years old	Male	Married	Primary or less	Day labor	HH head	0	1	No	No	No	No	5	19500	80
1068	2	Dhaka	Duaripara	2	1	0	18-40 years old	Female	Married	No education	Day labor	Spouse	0	1	Yes	No	No	No	5	19500	0
1069	1	Dhaka	Duaripara	2	1	0	Above 40	Male	Married	Above Primary	Business or self-employed	HH head	1	1	No	Yes	No	No	5	21000	28
1069	2	Dhaka	Duaripara	3	1	1	Above 40	Female	Married	No education	Others	Spouse	1	1	No	Yes	No	No	5	21000	20
1069	3	Dhaka	Duaripara	2	1	0	18-40 years old	Male	Married	Primary or less	Others	Others	1	1	No	No	No	No	5	21000	52
1069	4	Dhaka	Duaripara	0	0	0	18-40 years old	Female	Married	Above Primary	Service	Others	1	1	No	No	No	No	5	21000	32
1070	1	Dhaka	Duaripara	2	1	0	18-40 years old	Male	Married	Above Primary	Service	HH head	1	0	Yes	No	No	Yes	4	13000	48
1070	2	Dhaka	Duaripara	2	1	0	18-40 years old	Female	Married	Above Primary	Others	Spouse	1	0	No	No	No	No	4	13000	44
1071	1	Dhaka	Duaripara	3	1	1	18-40 years old	Male	Married	Above Primary	Service	HH head	1	1	No	No	No	No	2	10000	40
1071	2	Dhaka	Duaripara	0	0	0	18-40 years old	Female	Married	Primary or less	Service	Spouse	1	1	No	No	No	No	2	10000	24
1073	1	Dhaka	Duaripara	2	1	0	Above 40	Male	Married	Primary or less	Service	HH head	1	0	No	Yes	No	No	5	10000	64
1073	2	Dhaka	Duaripara	2	1	0	Above 40	Female	Married	No education	Others	Spouse	1	0	No	Yes	No	No	5	10000	64
1076	1	Dhaka	Duaripara	2	1	0	Above 40	Male	Married	Primary or less	Day labor	HH head	0	0	No	Yes	No	No	6	15000	36
1076	2	Dhaka	Duaripara	2	1	0	18-40 years old	Female	Married	No education	Day labor	Spouse	0	0	Yes	Yes	Yes	No	6	15000	32
1076	3	Dhaka	Duaripara	2	1	0	Above 40	Female	Separated/Divorced/Widow(er)/Unmarried	No education	Others	Others	0	0	No	Yes	No	No	6	15000	40
1077	1	Dhaka	Duaripara	3	1	1	18-40 years old	Male	Married	Above Primary	Service	HH head	0	1	No	No	No	No	3	18000	84
1077	2	Dhaka	Duaripara	2	1	0	18-40 years old	Female	Married	Above Primary	Others	Spouse	0	1	No	No	No	No	3	18000	80
1078	1	Dhaka	Duaripara	2	1	0	18-40 years old	Male	Married	Above Primary	Business or self-employed	HH head	0	0	No	No	No	No	6	20000	32
1078	2	Dhaka	Duaripara	2	1	0	18-40 years old	Female	Married	Primary or less	Others	Spouse	0	0	Yes	No	No	No	6	20000	16
1081	1	Dhaka	Duaripara	2	1	0	18-40 years old	Male	Married	Primary or less	Day labor	HH head	0	0	No	No	No	No	3	20000	32
1081	2	Dhaka	Duaripara	2	1	0	18-40 years old	Female	Married	Primary or less	Service	Spouse	0	0	No	No	No	No	3	20000	52
1082	1	Dhaka	Duaripara	2	1	0	Above 40	Male	Married	No education	Business or self-employed	HH head	1	0	Yes	No	Yes	No	4	7000	28
1082	2	Dhaka	Duaripara	2	1	0	18-40 years old	Female	Married	Above Primary	Service	Spouse	1	0	No	No	Yes	No	4	7000	64
1083	1	Dhaka	Duaripara	2	1	0	18-40 years old	Male	Married	No education	Day labor	HH head	1	1	Yes	No	No	No	6	15000	48
1083	2	Dhaka	Duaripara	2	1	0	18-40 years old	Female	Married	Primary or less	Day labor	Spouse	1	1	No	No	No	No	6	15000	44
1084	1	Dhaka	Duaripara	0	0	0	18-40 years old	Female	Married	Primary or less	Others	Spouse	0	0	Yes	No	No	Yes	5	15000	24
1084	2	Dhaka	Duaripara	1	0	0	18-40 years old	Male	Married	Primary or less	Business or self-employed	HH head	0	0	No	No	No	No	5	15000	28
1089	1	Dhaka	Duaripara	2	1	0	18-40 years old	Male	Married	Above Primary	Business or self-employed	HH head	1	1	No	No	No	No	3	25000	76
1089	2	Dhaka	Duaripara	2	1	0	18-40 years old	Female	Married	Primary or less	Day labor	Spouse	1	1	No	No	No	No	3	25000	88
1090	1	Dhaka	Duaripara	3	1	1	Above 40	Male	Married	No education	Day labor	HH head	1	1	No	No	Yes	No	4	20000	72
1090	2	Dhaka	Duaripara	3	1	1	Above 40	Female	Married	No education	Others	Spouse	1	1	Yes	Yes	Yes	No	4	20000	64
1092	1	Dhaka	Duaripara	2	1	0	18-40 years old	Female	Married	Primary or less	Others	HH head	0	1	Yes	Yes	No	No	2	10000	28
1093	1	Dhaka	Duaripara	2	1	0	18-40 years old	Male	Married	No education	Day labor	HH head	1	0	No	No	No	No	3	10000	12
1096	1	Dhaka	Duaripara	2	1	0	Above 40	Male	Married	No education	Service	HH head	0	1	No	No	No	No	8	20000	8
1096	2	Dhaka	Duaripara	2	1	0	Above 40	Female	Married	Primary or less	Day labor	Spouse	0	1	No	Yes	No	No	8	20000	28
1098	1	Dhaka	Duaripara	2	1	0	18-40 years old	Male	Married	Primary or less	Day labor	HH head	0	1	Yes	No	No	No	4	16000	60
1098	2	Dhaka	Duaripara	2	1	0	18-40 years old	Female	Married	Above Primary	Business or self-employed	Spouse	0	1	Yes	No	No	No	4	16000	64
1100	1	Dhaka	Duaripara	2	1	0	18-40 years old	Male	Married	Primary or less	Business or self-employed	HH head	0	1	No	No	No	No	4	15000	20
1100	2	Dhaka	Duaripara	1	0	0	18-40 years old	Female	Married	Above Primary	Others	Spouse	0	1	No	No	No	No	4	15000	52
1100	3	Dhaka	Duaripara	0	0	0	Above 40	Female	Separated/Divorced/Widow(er)/Unmarried	No education	Others	Others	0	1	No	No	No	No	4	15000	24
1102	1	Dhaka	Duaripara	0	0	0	Above 40	Male	Separated/Divorced/Widow(er)/Unmarried	No education	Day labor	Others	1	0	No	Yes	No	No	5	20000	20
1102	2	Dhaka	Duaripara	2	1	0	18-40 years old	Male	Married	Above Primary	Business or self-employed	HH head	1	0	No	No	No	No	5	20000	44
1102	3	Dhaka	Duaripara	0	0	0	18-40 years old	Female	Married	No education	Business or self-employed	Spouse	1	0	No	Yes	No	No	5	20000	44
1103	1	Dhaka	Duaripara	2	1	0	18-40 years old	Female	Married	Primary or less	Others	Spouse	1	1	Yes	No	No	No	5	25000	20
1103	2	Dhaka	Duaripara	2	1	0	18-40 years old	Male	Separated/Divorced/Widow(er)/Unmarried	Above Primary	Others	Others	1	1	No	No	No	No	5	25000	44
1104	1	Dhaka	Duaripara	1	0	0	18-40 years old	Male	Married	Above Primary	Day labor	HH head	0	1	No	No	No	No	3	15000	84
1104	2	Dhaka	Duaripara	0	0	0	18-40 years old	Female	Married	Above Primary	Others	Spouse	0	1	No	No	No	No	3	15000	68
1107	1	Dhaka	Duaripara	2	1	0	18-40 years old	Male	Married	No education	Business or self-employed	HH head	1	1	Yes	No	No	No	5	30000	68
1107	2	Dhaka	Duaripara	2	1	0	18-40 years old	Female	Married	Primary or less	Others	Spouse	1	1	Yes	No	No	No	5	30000	36
1108	1	Dhaka	Duaripara	1	0	0	18-40 years old	Male	Married	Primary or less	Service	HH head	0	0	Yes	Yes	No	No	4	17000	16
1108	2	Dhaka	Duaripara	2	1	0	18-40 years old	Female	Married	Primary or less	Day labor	Spouse	0	0	Yes	Yes	No	No	4	17000	8
1110	1	Dhaka	Duaripara	3	1	1	18-40 years old	Male	Married	Primary or less	Service	HH head	0	0	Yes	No	No	No	4	15000	20
1110	2	Dhaka	Duaripara	3	1	1	18-40 years old	Female	Married	No education	Others	Spouse	0	0	Yes	No	No	No	4	15000	32
1112	1	Dhaka	Duaripara	2	1	0	Above 40	Male	Married	No education	Day labor	HH head	0	0	Yes	No	No	No	2	15000	56
1112	2	Dhaka	Duaripara	2	1	0	Above 40	Female	Married	No education	Day labor	Spouse	0	0	Yes	No	No	No	2	15000	64
1114	1	Dhaka	Duaripara	2	1	0	Above 40	Male	Married	No education	Day labor	HH head	0	1	No	No	No	No	6	18000	76
1114	2	Dhaka	Duaripara	2	1	0	18-40 years old	Female	Married	Primary or less	Others	Others	0	1	No	No	No	No	6	18000	60
1116	1	Dhaka	Duaripara	3	1	1	18-40 years old	Male	Married	Above Primary	Service	HH head	1	1	No	Yes	No	Yes	4	16000	40
1116	2	Dhaka	Duaripara	3	1	1	18-40 years old	Female	Married	Above Primary	Others	Spouse	1	1	No	Yes	No	No	4	16000	12
1119	1	Dhaka	Duaripara	3	1	1	18-40 years old	Male	Married	Above Primary	Day labor	HH head	1	1	No	No	No	No	5	25000	12
1119	2	Dhaka	Duaripara	3	1	1	18-40 years old	Female	Married	Primary or less	Others	Spouse	1	1	Yes	No	No	No	5	25000	28
1128	1	Dhaka	Duaripara	2	1	0	Above 40	Male	Married	No education	Day labor	HH head	0	1	No	No	No	No	5	25000	8
1128	2	Dhaka	Duaripara	2	1	0	Above 40	Female	Married	No education	Others	Spouse	0	1	No	Yes	No	No	5	25000	0
1128	3	Dhaka	Duaripara	2	1	0	18-40 years old	Female	Married	Primary or less	Service	Others	0	1	No	No	No	No	5	25000	32
1129	1	Dhaka	Duaripara	2	1	0	Above 40	Male	Married	Primary or less	Business or self-employed	HH head	1	0	No	No	No	No	5	15000	20
1129	2	Dhaka	Duaripara	0	0	0	18-40 years old	Female	Married	Above Primary	Others	Spouse	1	0	No	No	No	No	5	15000	24
1130	1	Dhaka	Duaripara	3	1	1	Above 40	Male	Married	No education	Business or self-employed	HH head	1	1	Yes	No	Yes	No	7	13000	8
1130	2	Dhaka	Duaripara	0	0	0	18-40 years old	Female	Married	No education	Others	Spouse	1	1	No	Yes	No	No	7	13000	12
1131	1	Dhaka	Duaripara	2	1	0	Above 40	Male	Married	No education	Business or self-employed	HH head	1	0	Yes	No	No	No	4	20000	72
1131	2	Dhaka	Duaripara	2	1	0	18-40 years old	Female	Married	No education	Others	Spouse	1	0	Yes	No	No	No	4	20000	68
1133	1	Dhaka	Duaripara	2	1	0	18-40 years old	Male	Married	Above Primary	Service	HH head	0	1	Yes	No	No	No	3	15000	40
1133	2	Dhaka	Duaripara	1	0	0	18-40 years old	Female	Married	Above Primary	Others	Spouse	0	1	No	No	No	No	3	15000	48
1135	1	Dhaka	Duaripara	2	1	0	Above 40	Male	Married	No education	Day labor	HH head	0	0	No	No	Yes	No	2	6000	28
1135	2	Dhaka	Duaripara	2	1	0	18-40 years old	Female	Married	No education	Others	Spouse	0	0	No	No	Yes	No	2	6000	40
1136	1	Dhaka	Duaripara	2	1	0	18-40 years old	Male	Married	Primary or less	Day labor	HH head	0	1	No	Yes	No	No	4	19000	12
1136	2	Dhaka	Duaripara	2	1	0	18-40 years old	Female	Married	Primary or less	Service	Spouse	0	1	No	Yes	No	No	4	19000	8
1140	1	Dhaka	Duaripara	2	1	0	18-40 years old	Male	Married	Above Primary	Business or self-employed	HH head	1	0	No	No	No	No	5	10000	52
1140	2	Dhaka	Duaripara	0	0	0	18-40 years old	Female	Married	Above Primary	Others	Spouse	1	0	Yes	Yes	No	No	5	10000	40
1143	1	Dhaka	Duaripara	1	0	0	18-40 years old	Female	Married	Primary or less	Service	HH head	0	0	No	Yes	No	No	2	9000	32
1147	1	Dhaka	Duaripara	2	1	0	Above 40	Male	Married	Primary or less	Day labor	HH head	0	0	No	No	Yes	Yes	2	12000	68
1147	2	Dhaka	Duaripara	2	1	0	18-40 years old	Female	Married	No education	Others	Spouse	0	0	No	Yes	No	No	2	12000	76
1150	1	Dhaka	Duaripara	2	1	0	Above 40	Male	Married	Primary or less	Day labor	HH head	1	0	No	Yes	No	No	5	20000	8
1150	2	Dhaka	Duaripara	2	1	0	18-40 years old	Female	Married	No education	Day labor	Spouse	1	0	Yes	No	No	No	5	20000	0
1151	1	Dhaka	Duaripara	2	1	0	18-40 years old	Male	Married	Primary or less	Business or self-employed	HH head	1	1	No	No	No	No	5	20000	32
1151	2	Dhaka	Duaripara	2	1	0	18-40 years old	Female	Married	Primary or less	Others	Spouse	1	1	No	No	No	No	5	20000	28
1154	1	Dhaka	Duaripara	2	1	0	Above 40	Female	Separated/Divorced/Widow(er)/Unmarried	No education	Day labor	HH head	0	1	No	Yes	No	No	3	4300	0
1155	1	Dhaka	Duaripara	2	1	0	18-40 years old	Male	Married	Above Primary	Day labor	HH head	1	0	No	No	No	No	4	15000	72
1155	2	Dhaka	Duaripara	2	1	0	18-40 years old	Female	Married	Primary or less	Others	Spouse	1	0	No	Yes	No	Yes	4	15000	4
1156	1	Dhaka	Duaripara	2	1	0	18-40 years old	Male	Married	No education	Business or self-employed	HH head	1	1	No	No	Yes	Yes	4	22000	48
1156	2	Dhaka	Duaripara	2	1	0	18-40 years old	Female	Married	Primary or less	Day labor	Spouse	1	1	No	No	No	Yes	4	22000	36
1157	1	Dhaka	Duaripara	2	1	0	Above 40	Male	Married	Above Primary	Service	HH head	0	0	No	No	No	No	3	14000	64
1157	2	Dhaka	Duaripara	2	1	0	Above 40	Female	Married	No education	Day labor	Spouse	0	0	No	No	No	No	3	14000	68
1160	1	Dhaka	Duaripara	0	0	0	18-40 years old	Female	Married	Primary or less	Others	Others	0	0	No	No	No	No	5	29000	72
1161	1	Dhaka	Duaripara	2	1	0	Above 40	Female	Separated/Divorced/Widow(er)/Unmarried	No education	Others	HH head	1	1	No	No	No	No	6	37000	36
1161	2	Dhaka	Duaripara	2	1	0	18-40 years old	Female	Married	Above Primary	Others	Others	1	1	No	No	No	No	6	37000	80
1162	1	Dhaka	Duaripara	2	1	0	18-40 years old	Male	Married	Primary or less	Day labor	HH head	1	0	No	No	No	Yes	5	14000	60
1162	2	Dhaka	Duaripara	2	1	0	18-40 years old	Female	Married	Primary or less	Day labor	Spouse	1	0	No	No	No	No	5	14000	60
1163	1	Dhaka	Duaripara	2	1	0	Above 40	Female	Married	No education	Others	Spouse	0	0	No	No	No	No	5	16000	72
1163	2	Dhaka	Duaripara	2	1	0	Above 40	Male	Married	No education	Business or self-employed	HH head	0	0	No	Yes	No	No	5	16000	64
1165	1	Dhaka	Duaripara	2	1	0	Above 40	Male	Married	Primary or less	Business or self-employed	HH head	0	1	No	Yes	No	No	3	15000	12
1165	2	Dhaka	Duaripara	3	1	1	18-40 years old	Female	Married	Primary or less	Others	Spouse	0	1	Yes	Yes	No	No	3	15000	8
1167	1	Dhaka	Duaripara	2	1	0	Above 40	Male	Married	Primary or less	Day labor	HH head	0	0	No	No	No	No	2	17000	16
1167	2	Dhaka	Duaripara	2	1	0	18-40 years old	Female	Married	No education	Day labor	Spouse	0	0	No	Yes	No	No	2	17000	28
1168	1	Dhaka	Duaripara	2	1	0	18-40 years old	Male	Married	Primary or less	Business or self-employed	HH head	0	0	No	No	No	No	4	12000	48
1168	2	Dhaka	Duaripara	2	1	0	18-40 years old	Female	Married	Above Primary	Service	Spouse	0	0	Yes	No	No	No	4	12000	48
1169	1	Dhaka	Duaripara	1	0	0	Above 40	Male	Married	Above Primary	Service	HH head	1	0	No	No	No	No	2	9000	28
1169	2	Dhaka	Duaripara	2	1	0	Above 40	Female	Married	No education	Service	Spouse	1	0	No	No	No	No	2	9000	12
1170	1	Dhaka	Duaripara	2	1	0	18-40 years old	Male	Married	Primary or less	Service	HH head	0	1	No	No	No	No	2	10000	24
1170	2	Dhaka	Duaripara	2	1	0	18-40 years old	Female	Married	Above Primary	Others	Spouse	0	1	No	No	No	No	2	10000	40
1172	1	Dhaka	Duaripara	2	1	0	18-40 years old	Male	Married	Primary or less	Service	HH head	0	1	Yes	No	No	No	3	15000	68
1172	2	Dhaka	Duaripara	2	1	0	18-40 years old	Female	Married	Primary or less	Others	Spouse	0	1	Yes	No	No	No	3	15000	48
1174	1	Dhaka	Duaripara	2	1	0	18-40 years old	Male	Married	No education	Business or self-employed	HH head	1	0	Yes	No	No	No	4	11500	72
1174	2	Dhaka	Duaripara	2	1	0	18-40 years old	Female	Married	No education	Others	Spouse	1	0	No	No	No	No	4	11500	40
1176	1	Dhaka	Duaripara	1	0	0	18-40 years old	Female	Married	No education	Service	Spouse	1	0	No	No	Yes	No	3	10000	12
1176	2	Dhaka	Duaripara	2	1	0	Above 40	Male	Married	No education	Day labor	HH head	1	0	Yes	No	No	No	3	10000	24
1181	1	Dhaka	Duaripara	2	1	0	Above 40	Male	Married	No education	Day labor	HH head	1	0	No	No	No	No	5	18000	28
1181	2	Dhaka	Duaripara	3	1	1	18-40 years old	Female	Married	No education	Others	Spouse	1	0	No	No	No	Yes	5	18000	44
1186	1	Dhaka	Duaripara	3	1	1	18-40 years old	Male	Married	Above Primary	Day labor	HH head	1	1	No	No	No	No	4	15000	44
1186	2	Dhaka	Duaripara	0	0	0	18-40 years old	Female	Married	No education	Others	Spouse	1	1	Yes	No	No	No	4	15000	40
1187	1	Dhaka	Duaripara	2	1	0	Above 40	Male	Married	No education	Service	HH head	0	0	No	No	No	No	2	10000	12
1187	2	Dhaka	Duaripara	2	1	0	Above 40	Female	Married	No education	Others	Spouse	0	0	No	No	No	No	2	10000	12
1188	1	Dhaka	Duaripara	2	1	0	Above 40	Male	Married	Above Primary	Others	HH head	1	1	No	Yes	No	No	3	24000	20
1188	2	Dhaka	Duaripara	3	1	1	Above 40	Female	Married	Primary or less	Business or self-employed	Spouse	1	1	No	No	No	No	3	24000	68
1189	1	Dhaka	Duaripara	2	1	0	18-40 years old	Female	Separated/Divorced/Widow(er)/Unmarried	No education	Day labor	HH head	1	1	No	No	No	No	5	21000	40
1189	2	Dhaka	Duaripara	2	1	0	18-40 years old	Male	Married	Above Primary	Day labor	Others	1	1	Yes	No	Yes	No	5	21000	72
1190	1	Dhaka	Duaripara	2	1	0	Above 40	Male	Married	No education	Day labor	HH head	1	0	No	No	No	No	5	16000	40
1190	2	Dhaka	Duaripara	2	1	0	18-40 years old	Female	Married	No education	Day labor	Spouse	1	0	No	Yes	No	No	5	16000	20
1194	1	Dhaka	Duaripara	2	1	0	Above 40	Female	Married	Primary or less	Others	HH head	1	0	Yes	No	No	No	9	30000	36
1194	2	Dhaka	Duaripara	2	1	0	Above 40	Male	Married	Above Primary	Business or self-employed	Spouse	1	0	No	No	No	No	9	30000	48
1194	3	Dhaka	Duaripara	3	1	1	18-40 years old	Male	Married	Above Primary	Service	Others	1	0	No	No	Yes	No	9	30000	80
1195	1	Dhaka	Duaripara	2	1	0	18-40 years old	Female	Married	Primary or less	Business or self-employed	Spouse	0	1	No	No	No	No	4	19000	36
1195	2	Dhaka	Duaripara	2	1	0	18-40 years old	Male	Married	Above Primary	Service	HH head	0	1	No	Yes	No	No	4	19000	48
1197	1	Dhaka	Duaripara	1	0	0	18-40 years old	Female	Married	No education	Day labor	Spouse	0	0	No	No	No	No	2	27000	76
1197	2	Dhaka	Duaripara	3	1	1	18-40 years old	Male	Married	Above Primary	Business or self-employed	HH head	0	0	No	No	No	No	2	27000	92
1198	1	Dhaka	Duaripara	2	1	0	18-40 years old	Male	Married	No education	Day labor	HH head	1	1	No	No	No	No	5	20000	16
1198	2	Dhaka	Duaripara	2	1	0	18-40 years old	Female	Married	Primary or less	Others	Spouse	1	1	Yes	No	No	No	5	20000	16
1198	3	Dhaka	Duaripara	2	1	0	Above 40	Female	Separated/Divorced/Widow(er)/Unmarried	No education	Others	Others	1	1	No	Yes	No	No	5	20000	4
1200	1	Dhaka	Duaripara	3	1	1	18-40 years old	Male	Married	Above Primary	Business or self-employed	HH head	1	1	No	No	No	No	4	20000	36
1200	2	Dhaka	Duaripara	1	0	0	18-40 years old	Female	Married	No education	Others	Spouse	1	1	No	No	No	No	4	20000	44
1202	1	Dhaka	Duaripara	2	1	0	Above 40	Male	Married	No education	Business or self-employed	HH head	1	1	Yes	No	No	No	3	25000	20
1202	2	Dhaka	Duaripara	2	1	0	Above 40	Female	Married	No education	Business or self-employed	Spouse	1	1	Yes	No	No	No	3	25000	20
1203	1	Dhaka	Duaripara	3	1	1	Above 40	Female	Married	No education	Others	HH head	1	1	No	Yes	No	No	3	18000	32
1205	1	Dhaka	Duaripara	3	1	1	Above 40	Female	Married	Primary or less	Others	Spouse	1	1	No	Yes	Yes	No	7	21000	48
1205	2	Dhaka	Duaripara	2	1	0	Above 40	Male	Married	No education	Day labor	HH head	1	1	No	Yes	No	No	7	21000	40
1206	1	Dhaka	Duaripara	2	1	0	Above 40	Male	Married	Primary or less	Business or self-employed	HH head	1	0	No	Yes	No	No	5	15000	0
1206	2	Dhaka	Duaripara	2	1	0	Above 40	Female	Married	No education	Others	Spouse	1	0	No	Yes	No	No	5	15000	0
1206	3	Dhaka	Duaripara	2	1	0	18-40 years old	Male	Married	Primary or less	Service	Others	1	0	No	No	No	No	5	15000	28
1207	1	Dhaka	Duaripara	3	1	1	18-40 years old	Female	Married	Primary or less	Others	HH head	0	1	Yes	No	No	No	3	-99	64
1209	1	Dhaka	Duaripara	2	1	0	18-40 years old	Female	Married	No education	Others	Spouse	1	1	No	No	No	No	4	20000	60
1210	1	Dhaka	Duaripara	2	1	0	18-40 years old	Male	Married	Above Primary	Day labor	HH head	1	1	Yes	Yes	No	No	3	18000	28
1211	1	Dhaka	Duaripara	1	0	0	18-40 years old	Male	Married	No education	Day labor	HH head	1	1	No	No	No	No	5	14000	52
1211	2	Dhaka	Duaripara	1	0	0	18-40 years old	Female	Married	No education	Day labor	Spouse	1	1	No	No	No	No	5	14000	24
1211	3	Dhaka	Duaripara	1	0	0	Above 40	Female	Separated/Divorced/Widow(er)/Unmarried	No education	Others	Others	1	1	No	No	No	No	5	14000	56
1214	1	Dhaka	Duaripara	2	1	0	18-40 years old	Female	Married	Above Primary	Others	Spouse	0	1	No	No	No	No	3	16000	48
1214	2	Dhaka	Duaripara	2	1	0	18-40 years old	Male	Married	Primary or less	Service	HH head	0	1	No	No	Yes	No	3	16000	68
1217	1	Dhaka	Duaripara	2	1	0	18-40 years old	Male	Married	Primary or less	Service	HH head	1	1	Yes	No	No	No	4	9000	28
1217	2	Dhaka	Duaripara	0	0	0	18-40 years old	Female	Married	Primary or less	Others	Spouse	1	1	Yes	No	No	No	4	9000	44
1218	1	Dhaka	Duaripara	1	0	0	18-40 years old	Female	Married	Primary or less	Service	HH head	1	0	No	Yes	No	No	3	10000	60
1219	1	Dhaka	Duaripara	0	0	0	Above 40	Male	Married	No education	Others	HH head	1	1	No	Yes	No	No	3	50000	24
1219	2	Dhaka	Duaripara	2	1	0	18-40 years old	Male	Separated/Divorced/Widow(er)/Unmarried	No education	Day labor	Others	1	1	No	No	No	No	3	50000	64
1220	1	Dhaka	Duaripara	2	1	0	18-40 years old	Male	Married	No education	Business or self-employed	HH head	0	0	No	No	No	No	4	15000	40
1220	2	Dhaka	Duaripara	2	1	0	18-40 years old	Female	Married	Above Primary	Others	Spouse	0	0	No	No	No	No	4	15000	76
154	1	Shatkhira	Ashannagar	3	1	1	18-40 years old	Male	Married	Primary or less	Day labor	HH head	1	0	No	No	No	No	3	12000	88	869.647
154	2	Shatkhira	Ashannagar	3	1	1	18-40 years old	Female	Married	No education	Others	Spouse	1	0	No	No	No	No	3	12000	76	869.647
211	1	Shatkhira	Ashannagar	3	1	1	18-40 years old	Male	Married	Above Primary	Agricuture	HH head	0	0	No	No	No	No	6	20000	68	889.647
211	2	Shatkhira	Ashannagar	2	1	0	18-40 years old	Female	Married	Above Primary	Others	Spouse	0	0	Yes	No	No	No	6	20000	56	889.647
211	3	Shatkhira	Ashannagar	3	1	1	Above 40	Male	Married	Primary or less	Others	Others	0	0	No	Yes	No	No	6	20000	24	889.647
211	4	Shatkhira	Ashannagar	3	1	1	Above 40	Female	Married	No education	Others	Others	0	0	No	No	No	No	6	20000	40	889.647
364	1	Shatkhira	Ashannagar	3	1	1	Above 40	Male	Married	Above Primary	Business or self-employed	HH head	1	1	Yes	No	No	No	3	136000	56	138.241
364	2	Shatkhira	Ashannagar	3	1	1	18-40 years old	Female	Married	Above Primary	Others	Spouse	1	1	Yes	No	No	No	3	136000	44	138.241
526	1	Shatkhira	Ashannagar	1	0	0	18-40 years old	Male	Married	Primary or less	Day labor	HH head	0	0	No	No	No	No	5	9000	60	432.027
526	2	Shatkhira	Ashannagar	1	0	0	18-40 years old	Female	Married	Above Primary	Others	Spouse	0	0	No	No	No	No	5	9000	88	432.027
610	1	Shatkhira	Ashannagar	3	1	1	18-40 years old	Male	Married	No education	Day labor	HH head	0	0	No	No	No	No	4	9000	40	828.235
610	2	Shatkhira	Ashannagar	3	1	1	18-40 years old	Female	Married	No education	Agricuture	Spouse	0	0	No	Yes	No	No	4	9000	40	828.235
634	1	Shatkhira	Ashannagar	3	1	1	Above 40	Male	Married	No education	Day labor	HH head	0	0	No	No	No	No	2	6000	44	351.463
634	2	Shatkhira	Ashannagar	0	0	0	Above 40	Female	Married	Primary or less	Others	Spouse	0	0	No	No	No	No	2	6000	40	351.463
650	1	Shatkhira	Ashannagar	3	1	1	Above 40	Male	Married	No education	Day labor	HH head	1	1	Yes	No	No	No	6	18000	60	215.708
650	2	Shatkhira	Ashannagar	0	0	0	18-40 years old	Female	Married	Above Primary	Others	Others	1	1	No	No	No	No	6	18000	56	215.708
715	1	Shatkhira	Ashannagar	3	1	1	Above 40	Male	Married	Above Primary	Business or self-employed	HH head	1	0	No	Yes	No	No	4	10000	48	117.954
715	2	Shatkhira	Ashannagar	3	1	1	18-40 years old	Female	Married	Above Primary	Others	Spouse	1	0	Yes	Yes	No	No	4	10000	48	117.954
811	1	Shatkhira	Ashannagar	2	1	0	18-40 years old	Male	Married	Primary or less	Day labor	HH head	1	0	No	No	No	No	4	8000	36	187.761
811	2	Shatkhira	Ashannagar	2	1	0	18-40 years old	Female	Married	Above Primary	Others	Spouse	1	0	Yes	No	No	No	4	8000	60	187.761
928	1	Shatkhira	Ashannagar	3	1	1	Above 40	Male	Married	Primary or less	Day labor	HH head	0	0	No	Yes	No	No	4	18000	40	900.674
928	2	Shatkhira	Ashannagar	3	1	1	Above 40	Female	Married	Primary or less	Others	Spouse	0	0	Yes	Yes	No	No	4	18000	44	900.674
1052	1	Shatkhira	Ashannagar	3	1	1	Above 40	Female	Separated/Divorced/Widow(er)/Unmarried	No education	Others	HH head	0	0	No	No	No	No	3	5000	76	869.198
1074	1	Shatkhira	Ashannagar	3	1	1	Above 40	Female	Separated/Divorced/Widow(er)/Unmarried	No education	Others	HH head	0	0	No	No	Yes	No	4	5000	56	271.356
1074	2	Shatkhira	Ashannagar	0	0	0	18-40 years old	Female	Married	Primary or less	Others	Others	0	0	No	No	No	No	4	5000	36	271.356
1180	1	Shatkhira	Ashannagar	3	1	1	18-40 years old	Male	Married	Above Primary	Business or self-employed	HH head	1	0	Yes	No	No	No	4	16500	76	46.2372
1180	2	Shatkhira	Ashannagar	3	1	1	18-40 years old	Female	Married	Above Primary	Business or self-employed	Spouse	1	0	Yes	Yes	No	No	4	16500	64	46.2372
1193	1	Shatkhira	Ashannagar	2	1	0	18-40 years old	Female	Married	Above Primary	Agricuture	Spouse	1	0	No	No	No	No	3	6000	40	522.86
19	1	Shatkhira	Ataroi	2	1	0	Above 40	Female	Separated/Divorced/Widow(er)/Unmarried	No education	Others	HH head	0	1	No	No	No	No	4	17000	48	1225.55
19	2	Shatkhira	Ataroi	1	0	0	18-40 years old	Male	Separated/Divorced/Widow(er)/Unmarried	Above Primary	Day labor	Others	0	1	No	No	No	Yes	4	17000	68	1225.55
49	1	Shatkhira	Ataroi	2	1	0	Above 40	Male	Married	No education	Day labor	HH head	0	0	No	Yes	No	No	2	7000	56	437.844
49	2	Shatkhira	Ataroi	2	1	0	Above 40	Female	Married	No education	Others	Spouse	0	0	No	Yes	No	No	2	7000	44	437.844
94	1	Shatkhira	Ataroi	2	1	0	Above 40	Female	Married	Above Primary	Others	HH head	0	1	No	No	No	No	3	17000	68	449.36
94	2	Shatkhira	Ataroi	2	1	0	18-40 years old	Male	Separated/Divorced/Widow(er)/Unmarried	Above Primary	Others	Others	0	1	No	No	No	No	3	17000	68	449.36
131	1	Shatkhira	Ataroi	3	1	1	18-40 years old	Male	Married	Primary or less	Agricuture	HH head	0	0	No	No	No	No	5	15000	16	1272.47
131	2	Shatkhira	Ataroi	3	1	1	18-40 years old	Female	Married	Above Primary	Agricuture	Spouse	0	0	No	No	No	No	5	15000	20	1272.47
135	1	Shatkhira	Ataroi	1	0	0	18-40 years old	Male	Married	Primary or less	Agricuture	HH head	0	0	No	Yes	No	No	4	8000	68	937.97
135	2	Shatkhira	Ataroi	2	1	0	18-40 years old	Female	Married	Above Primary	Agricuture	Spouse	0	0	No	Yes	No	No	4	8000	56	937.97
156	1	Shatkhira	Ataroi	2	1	0	Above 40	Female	Married	Primary or less	Agricuture	HH head	0	0	No	Yes	No	No	2	8000	68	471.036
218	1	Shatkhira	Ataroi	3	1	1	Above 40	Male	Married	No education	Day labor	HH head	0	0	No	No	No	No	2	7500	4	1235.78
218	2	Shatkhira	Ataroi	3	1	1	Above 40	Female	Married	No education	Others	Spouse	0	0	No	Yes	No	No	2	7500	20	1235.78
245	1	Shatkhira	Ataroi	2	1	0	Above 40	Male	Married	No education	Others	HH head	0	0	No	No	No	No	2	5000	0	949.295
245	2	Shatkhira	Ataroi	2	1	0	Above 40	Female	Married	No education	Business or self-employed	Spouse	0	0	No	Yes	No	No	2	5000	8	949.295
250	1	Shatkhira	Ataroi	2	1	0	18-40 years old	Male	Married	Above Primary	Day labor	HH head	0	0	No	No	No	No	4	15000	64	1047.17
250	2	Shatkhira	Ataroi	3	1	1	18-40 years old	Female	Married	No education	Agricuture	Spouse	0	0	No	No	No	No	4	15000	24	1047.17
300	1	Shatkhira	Ataroi	0	0	0	Above 40	Male	Married	Primary or less	Business or self-employed	HH head	0	1	No	No	No	No	6	30000	76	1131.77
300	2	Shatkhira	Ataroi	3	1	1	Above 40	Female	Married	Primary or less	Others	Spouse	0	1	No	No	No	No	6	30000	80	1131.77
363	1	Shatkhira	Ataroi	3	1	1	18-40 years old	Male	Married	Above Primary	Others	HH head	0	1	No	No	No	Yes	3	20000	72	397.209
363	2	Shatkhira	Ataroi	3	1	1	Above 40	Female	Separated/Divorced/Widow(er)/Unmarried	Above Primary	Business or self-employed	Others	0	1	No	Yes	No	No	3	20000	52	397.209
657	1	Shatkhira	Ataroi	1	0	0	18-40 years old	Male	Married	Above Primary	Others	HH head	1	1	Yes	No	No	No	4	18000	24	617.774
657	2	Shatkhira	Ataroi	0	0	0	18-40 years old	Female	Married	Above Primary	Others	Spouse	1	1	Yes	No	No	No	4	18000	32	617.774
710	1	Shatkhira	Ataroi	3	1	1	Above 40	Male	Married	Primary or less	Day labor	HH head	0	0	No	Yes	No	No	3	9000	76	529.439
710	2	Shatkhira	Ataroi	3	1	1	Above 40	Female	Married	Primary or less	Others	Spouse	0	0	No	Yes	No	No	3	9000	56	529.439
712	1	Shatkhira	Ataroi	2	1	0	18-40 years old	Male	Married	Primary or less	Agricuture	HH head	0	1	No	Yes	No	No	3	12000	84	507.7
712	2	Shatkhira	Ataroi	3	1	1	18-40 years old	Female	Married	Above Primary	Others	Spouse	0	1	No	No	No	No	3	12000	84	507.7
820	1	Shatkhira	Ataroi	2	1	0	Above 40	Male	Married	Primary or less	Day labor	HH head	0	1	Yes	No	No	No	5	16000	28	1047.17
820	2	Shatkhira	Ataroi	2	1	0	18-40 years old	Female	Married	Primary or less	Agricuture	Spouse	0	1	Yes	No	No	No	5	16000	24	1047.17
918	1	Shatkhira	Ataroi	2	1	0	18-40 years old	Male	Married	Above Primary	Agricuture	HH head	0	0	No	No	No	No	4	15000	36	1047.17
918	2	Shatkhira	Ataroi	2	1	0	18-40 years old	Female	Married	Above Primary	Others	Spouse	0	0	No	Yes	No	No	4	15000	20	1047.17
949	1	Shatkhira	Ataroi	2	1	0	18-40 years old	Male	Married	Primary or less	Day labor	HH head	1	0	No	No	No	No	3	9000	52	949.654
949	2	Shatkhira	Ataroi	2	1	0	18-40 years old	Female	Married	Above Primary	Agricuture	Spouse	1	0	No	No	No	No	3	9000	40	949.654
1085	1	Shatkhira	Ataroi	1	0	0	Above 40	Male	Married	No education	Business or self-employed	HH head	0	0	No	No	No	No	3	14000	24	950.333
1085	2	Shatkhira	Ataroi	3	1	1	Above 40	Female	Married	Primary or less	Day labor	Spouse	0	0	No	No	No	No	3	14000	24	950.333
1120	1	Shatkhira	Ataroi	1	0	0	18-40 years old	Male	Married	Primary or less	Business or self-employed	HH head	0	1	Yes	No	No	No	4	19000	28	1041.99
1120	2	Shatkhira	Ataroi	3	1	1	18-40 years old	Female	Married	Above Primary	Agricuture	Spouse	0	1	Yes	No	No	No	4	19000	24	1041.99
1146	1	Shatkhira	Ataroi	2	1	0	18-40 years old	Male	Married	Primary or less	Agricuture	HH head	1	1	No	No	No	No	3	15000	48	994.875
1146	2	Shatkhira	Ataroi	1	0	0	18-40 years old	Female	Married	Above Primary	Others	Spouse	1	1	No	No	No	No	3	15000	68	994.875
1175	1	Shatkhira	Ataroi	2	1	0	18-40 years old	Female	Married	Above Primary	Others	Spouse	0	1	No	No	No	No	5	15000	76	946.059
1175	2	Shatkhira	Ataroi	3	1	1	18-40 years old	Male	Married	Above Primary	Business or self-employed	HH head	0	1	No	No	No	No	5	15000	72	946.059
87	1	Shatkhira	Baruipara	3	1	1	Above 40	Male	Married	Primary or less	Agricuture	HH head	1	1	No	No	No	No	4	30000	68	299.509
87	2	Shatkhira	Baruipara	3	1	1	Above 40	Female	Married	No education	Others	Spouse	1	1	No	Yes	No	No	4	30000	20	299.509
87	3	Shatkhira	Baruipara	3	1	1	18-40 years old	Male	Separated/Divorced/Widow(er)/Unmarried	Above Primary	Others	Others	1	1	No	No	No	No	4	30000	80	299.509
105	1	Shatkhira	Baruipara	3	1	1	Above 40	Male	Married	Above Primary	Agricuture	HH head	0	0	No	No	No	No	3	9000	60	309.658
105	2	Shatkhira	Baruipara	3	1	1	18-40 years old	Female	Married	Primary or less	Others	Spouse	0	0	No	No	No	No	3	9000	56	309.658
117	1	Shatkhira	Baruipara	3	1	1	18-40 years old	Male	Married	No education	Agricuture	HH head	1	0	No	No	No	No	5	12000	48	326.371
117	2	Shatkhira	Baruipara	2	1	0	18-40 years old	Female	Married	Above Primary	Others	Spouse	1	0	Yes	No	No	No	5	12000	64	326.371
117	3	Shatkhira	Baruipara	3	1	1	Above 40	Female	Married	No education	Others	Others	1	0	No	No	No	No	5	12000	40	326.371
192	1	Shatkhira	Baruipara	3	1	1	Above 40	Male	Married	Above Primary	Agricuture	HH head	1	0	Yes	No	No	No	4	6000	56	306.747
192	2	Shatkhira	Baruipara	3	1	1	18-40 years old	Female	Married	Above Primary	Others	Spouse	1	0	No	No	No	No	4	6000	32	306.747
243	1	Shatkhira	Baruipara	3	1	1	Above 40	Male	Married	Above Primary	Agricuture	HH head	0	1	Yes	No	No	No	4	11000	36	185.803
243	2	Shatkhira	Baruipara	3	1	1	18-40 years old	Female	Married	Above Primary	Others	Spouse	0	1	Yes	Yes	No	No	4	11000	32	185.803
272	1	Shatkhira	Baruipara	2	1	0	Above 40	Male	Married	Above Primary	Agricuture	HH head	1	1	No	No	No	No	4	37000	84	378.909
272	2	Shatkhira	Baruipara	2	1	0	18-40 years old	Female	Married	Above Primary	Others	Spouse	1	1	No	Yes	No	No	4	37000	76	378.909
272	3	Shatkhira	Baruipara	3	1	1	Above 40	Female	Separated/Divorced/Widow(er)/Unmarried	Above Primary	Others	Others	1	1	No	Yes	No	No	4	37000	16	378.909
380	1	Shatkhira	Baruipara	3	1	1	Above 40	Male	Married	Above Primary	Business or self-employed	HH head	1	1	Yes	No	No	No	4	30000	68	333.991
380	2	Shatkhira	Baruipara	3	1	1	18-40 years old	Female	Married	Above Primary	Others	Spouse	1	1	No	No	No	No	4	30000	76	333.991
380	3	Shatkhira	Baruipara	2	1	0	Above 40	Male	Married	Above Primary	Agricuture	Others	1	1	No	No	No	No	4	30000	64	333.991
476	1	Shatkhira	Baruipara	3	1	1	Above 40	Male	Married	Above Primary	Agricuture	HH head	1	1	No	No	No	No	6	15000	68	290.905
476	2	Shatkhira	Baruipara	3	1	1	18-40 years old	Female	Married	Above Primary	Others	Spouse	1	1	No	No	No	No	6	15000	56	290.905
476	3	Shatkhira	Baruipara	1	0	0	Above 40	Male	Separated/Divorced/Widow(er)/Unmarried	Above Primary	Others	Others	1	1	No	No	No	No	6	15000	84	290.905
502	1	Shatkhira	Baruipara	3	1	1	Above 40	Male	Married	Primary or less	Agricuture	HH head	1	1	No	No	No	No	5	15000	64	554.502
502	2	Shatkhira	Baruipara	3	1	1	Above 40	Female	Married	Primary or less	Agricuture	Spouse	1	1	Yes	No	No	No	5	15000	48	554.502
624	1	Shatkhira	Baruipara	2	1	0	18-40 years old	Female	Married	Above Primary	Others	Spouse	1	0	No	No	No	No	3	6000	36	529.606
624	2	Shatkhira	Baruipara	3	1	1	18-40 years old	Male	Married	Primary or less	Day labor	HH head	1	0	No	No	No	No	3	6000	44	529.606
635	1	Shatkhira	Baruipara	3	1	1	18-40 years old	Male	Separated/Divorced/Widow(er)/Unmarried	Above Primary	Business or self-employed	HH head	1	1	No	No	No	No	4	20000	20	683.906
635	2	Shatkhira	Baruipara	2	1	0	18-40 years old	Female	Married	Above Primary	Others	Others	1	1	Yes	No	No	No	4	20000	52	683.906
713	1	Shatkhira	Baruipara	3	1	1	Above 40	Male	Married	Above Primary	Others	HH head	1	1	No	No	No	No	5	25000	60	321.436
713	2	Shatkhira	Baruipara	3	1	1	18-40 years old	Female	Married	Above Primary	Others	Spouse	1	1	No	No	No	No	5	25000	44	321.436
713	3	Shatkhira	Baruipara	3	1	1	Above 40	Female	Separated/Divorced/Widow(er)/Unmarried	No education	Others	Others	1	1	No	Yes	No	No	5	25000	16	321.436
879	1	Shatkhira	Baruipara	2	1	0	Above 40	Male	Married	No education	Day labor	HH head	1	0	No	No	No	No	2	6000	60	340.788
879	2	Shatkhira	Baruipara	3	1	1	Above 40	Female	Married	Primary or less	Agricuture	Spouse	1	0	Yes	No	No	No	2	6000	40	340.788
922	1	Shatkhira	Baruipara	3	1	1	Above 40	Male	Married	Above Primary	Others	HH head	1	1	Yes	No	No	No	5	11000	28	291.496
922	2	Shatkhira	Baruipara	3	1	1	Above 40	Female	Married	Above Primary	Others	Spouse	1	1	No	Yes	No	No	5	11000	0	291.496
947	1	Shatkhira	Baruipara	3	1	1	Above 40	Male	Married	Primary or less	Day labor	HH head	1	0	No	No	No	No	4	14000	44	536.692
947	2	Shatkhira	Baruipara	3	1	1	18-40 years old	Female	Married	Above Primary	Others	Spouse	1	0	No	Yes	No	No	4	14000	32	536.692
969	1	Shatkhira	Baruipara	3	1	1	Above 40	Male	Married	Primary or less	Day labor	HH head	1	0	No	No	No	No	5	20000	96	157.919
969	2	Shatkhira	Baruipara	3	1	1	18-40 years old	Male	Married	Above Primary	Business or self-employed	Others	1	0	Yes	No	No	No	5	20000	56	157.919
969	3	Shatkhira	Baruipara	3	1	1	18-40 years old	Female	Married	Above Primary	Others	Others	1	0	Yes	No	No	No	5	20000	76	157.919
992	1	Shatkhira	Baruipara	2	1	0	Above 40	Male	Married	Above Primary	Business or self-employed	HH head	1	1	No	Yes	No	No	4	15000	72	395.442
992	2	Shatkhira	Baruipara	2	1	0	Above 40	Female	Married	Above Primary	Others	Spouse	1	1	No	No	No	No	4	15000	24	395.442
992	3	Shatkhira	Baruipara	2	1	0	18-40 years old	Male	Separated/Divorced/Widow(er)/Unmarried	Above Primary	Others	Others	1	1	Yes	No	No	No	4	15000	72	395.442
1002	1	Shatkhira	Baruipara	2	1	0	18-40 years old	Male	Married	Above Primary	Agricuture	HH head	1	0	No	No	No	No	5	20000	36	149.007
1002	2	Shatkhira	Baruipara	3	1	1	Above 40	Male	Married	Above Primary	Agricuture	Others	1	0	No	Yes	No	No	5	20000	40	149.007
1002	3	Shatkhira	Baruipara	3	1	1	Above 40	Female	Married	Above Primary	Others	Others	1	0	No	Yes	No	No	5	20000	32	149.007
1019	1	Shatkhira	Baruipara	3	1	1	Above 40	Female	Married	Primary or less	Others	HH head	1	0	Yes	No	No	No	2	5000	20	319.976
1019	2	Shatkhira	Baruipara	3	1	1	Above 40	Male	Married	Above Primary	Agricuture	Spouse	1	0	No	No	No	No	2	5000	44	319.976
1053	1	Shatkhira	Baruipara	2	1	0	Above 40	Male	Married	Primary or less	Business or self-employed	HH head	1	0	Yes	No	No	No	3	12000	32	329.666
1053	2	Shatkhira	Baruipara	2	1	0	18-40 years old	Female	Married	Above Primary	Agricuture	Spouse	1	0	Yes	No	No	No	3	12000	24	329.666
1221	1	Shatkhira	Baruipara	3	1	1	18-40 years old	Male	Married	Above Primary	Agricuture	HH head	1	0	No	No	No	No	5	25000	56	578.701
1221	2	Shatkhira	Baruipara	2	1	0	18-40 years old	Female	Married	Above Primary	Others	Spouse	1	0	No	No	No	No	5	25000	32	578.701
1221	3	Shatkhira	Baruipara	3	1	1	Above 40	Male	Separated/Divorced/Widow(er)/Unmarried	No education	Agricuture	Others	1	0	No	No	No	No	5	25000	36	578.701
188	1	Shatkhira	Bokshia	0	0	0	Above 40	Male	Married	Above Primary	Agricuture	HH head	0	1	No	No	No	No	3	23160	64	574.298
188	2	Shatkhira	Bokshia	2	1	0	Above 40	Female	Married	Above Primary	Agricuture	Spouse	0	1	No	Yes	No	No	3	23160	60	574.298
197	1	Shatkhira	Bokshia	3	1	1	Above 40	Male	Married	Primary or less	Business or self-employed	HH head	1	1	Yes	No	No	Yes	5	33000	68	455.611
197	2	Shatkhira	Bokshia	1	0	0	18-40 years old	Female	Married	Above Primary	Others	Spouse	1	1	Yes	No	No	No	5	33000	72	455.611
212	1	Shatkhira	Bokshia	1	0	0	18-40 years old	Male	Married	Above Primary	Day labor	HH head	0	0	Yes	No	No	Yes	2	10000	72	534.293
212	2	Shatkhira	Bokshia	3	1	1	18-40 years old	Female	Married	Above Primary	Agricuture	Spouse	0	0	No	No	No	No	2	10000	52	534.293
353	1	Shatkhira	Bokshia	2	1	0	Above 40	Male	Married	Above Primary	Day labor	HH head	1	1	Yes	Yes	No	No	7	12500	24	522.745
353	2	Shatkhira	Bokshia	2	1	0	Above 40	Female	Married	No education	Others	Spouse	1	1	Yes	No	No	No	7	12500	48	522.745
676	1	Shatkhira	Bokshia	3	1	1	Above 40	Male	Married	Above Primary	Day labor	HH head	0	1	Yes	Yes	No	Yes	6	10000	68	745.12
676	2	Shatkhira	Bokshia	2	1	0	18-40 years old	Female	Married	Primary or less	Others	Others	0	1	Yes	No	No	No	6	10000	80	745.12
991	1	Shatkhira	Bokshia	3	1	1	Above 40	Male	Married	Primary or less	Day labor	HH head	0	0	Yes	Yes	No	No	4	7100	20	537.166
991	2	Shatkhira	Bokshia	3	1	1	Above 40	Female	Married	Above Primary	Others	Spouse	0	0	Yes	No	No	No	4	7100	36	537.166
306	1	Shatkhira	Borat	3	1	1	Above 40	Male	Married	Primary or less	Day labor	HH head	0	0	Yes	Yes	No	No	2	5000	52	745.15
306	2	Shatkhira	Borat	3	1	1	Above 40	Female	Married	Primary or less	Others	Spouse	0	0	Yes	Yes	No	No	2	5000	20	745.15
321	1	Shatkhira	Borat	3	1	1	Above 40	Male	Married	Above Primary	Business or self-employed	HH head	1	0	Yes	No	No	No	2	7000	36	886.441
321	2	Shatkhira	Borat	3	1	1	Above 40	Female	Married	No education	Others	Spouse	1	0	No	No	No	No	2	7000	76	886.441
326	1	Shatkhira	Borat	3	1	1	Above 40	Male	Married	Primary or less	Others	HH head	0	1	No	Yes	No	No	5	15000	20	823.304
326	2	Shatkhira	Borat	2	1	0	18-40 years old	Female	Married	Above Primary	Others	Others	0	1	No	Yes	No	No	5	15000	76	823.304
125	1	Shatkhira	Borobila	3	1	1	18-40 years old	Male	Married	Primary or less	Day labor	HH head	1	1	No	No	Yes	No	4	15000	52	1576.07
125	2	Shatkhira	Borobila	2	1	0	18-40 years old	Female	Married	Primary or less	Agricuture	Spouse	1	1	Yes	No	No	No	4	15000	76	1576.07
193	1	Shatkhira	Borobila	2	1	0	18-40 years old	Male	Married	Above Primary	Day labor	HH head	0	0	Yes	No	No	Yes	3	15500	56	1529.99
193	2	Shatkhira	Borobila	0	0	0	18-40 years old	Female	Married	Above Primary	Others	Spouse	0	0	Yes	No	No	Yes	3	15500	56	1529.99
273	1	Shatkhira	Borobila	2	1	0	18-40 years old	Male	Married	Primary or less	Business or self-employed	HH head	1	0	Yes	No	No	No	4	13000	48	1890.89
273	2	Shatkhira	Borobila	2	1	0	18-40 years old	Female	Married	Primary or less	Agricuture	Spouse	1	0	Yes	Yes	No	No	4	13000	32	1890.89
312	1	Shatkhira	Borobila	2	1	0	Above 40	Male	Married	No education	Day labor	HH head	0	1	No	Yes	No	No	2	12000	76	1358.19
613	1	Shatkhira	Borobila	2	1	0	18-40 years old	Female	Married	Primary or less	Agricuture	Spouse	0	1	No	Yes	No	No	4	12000	72	1610.16
766	1	Shatkhira	Borobila	2	1	0	Above 40	Male	Married	Primary or less	Day labor	HH head	0	1	No	No	No	No	5	10000	64	1288.55
766	2	Shatkhira	Borobila	3	1	1	18-40 years old	Female	Married	Primary or less	Others	Spouse	0	1	Yes	No	No	No	5	10000	60	1288.55
847	1	Shatkhira	Borobila	3	1	1	Above 40	Male	Married	Primary or less	Business or self-employed	HH head	0	0	No	Yes	No	No	4	12000	64	1614.89
847	2	Shatkhira	Borobila	3	1	1	18-40 years old	Female	Married	Above Primary	Others	Spouse	0	0	No	No	No	No	4	12000	64	1614.89
864	1	Shatkhira	Borobila	3	1	1	18-40 years old	Male	Married	Above Primary	Day labor	HH head	0	0	Yes	Yes	No	No	4	9000	68	1204.58
864	2	Shatkhira	Borobila	2	1	0	18-40 years old	Female	Married	Above Primary	Agricuture	Spouse	0	0	Yes	Yes	No	No	4	9000	60	1204.58
1030	1	Shatkhira	Borobila	3	1	1	Above 40	Male	Married	Primary or less	Agricuture	HH head	1	1	No	No	No	No	5	16000	80	1926.83
1030	2	Shatkhira	Borobila	3	1	1	Above 40	Female	Married	Primary or less	Others	Spouse	1	1	No	No	No	No	5	16000	68	1926.83
1030	3	Shatkhira	Borobila	2	1	0	18-40 years old	Male	Separated/Divorced/Widow(er)/Unmarried	Above Primary	Others	Others	1	1	No	No	No	No	5	16000	72	1926.83
1075	1	Shatkhira	Borobila	3	1	1	18-40 years old	Female	Separated/Divorced/Widow(er)/Unmarried	Above Primary	Day labor	HH head	0	0	Yes	No	No	No	2	5000	60	1606.52
7	1	Shatkhira	Chandpur	3	1	1	Above 40	Male	Married	No education	Day labor	HH head	0	1	Yes	No	No	No	5	12000	60	834.219
7	2	Shatkhira	Chandpur	3	1	1	18-40 years old	Female	Married	Above Primary	Agricuture	Others	0	1	No	Yes	No	No	5	12000	44	834.219
70	1	Shatkhira	Chandpur	3	1	1	Above 40	Male	Married	Primary or less	Day labor	HH head	0	0	No	No	No	No	3	10000	32	680.599
70	2	Shatkhira	Chandpur	3	1	1	18-40 years old	Female	Married	Primary or less	Others	Spouse	0	0	No	Yes	No	No	3	10000	24	680.599
95	1	Shatkhira	Chandpur	3	1	1	Above 40	Male	Married	Primary or less	Agricuture	HH head	1	0	No	Yes	No	No	6	10000	36	840.554
95	2	Shatkhira	Chandpur	3	1	1	18-40 years old	Male	Married	Primary or less	Day labor	Others	1	0	Yes	No	No	Yes	6	10000	36	840.554
95	3	Shatkhira	Chandpur	2	1	0	18-40 years old	Female	Married	Above Primary	Others	Others	1	0	No	No	No	No	6	10000	44	840.554
160	1	Shatkhira	Chandpur	3	1	1	18-40 years old	Male	Married	Primary or less	Day labor	HH head	0	0	Yes	Yes	No	No	5	8000	28	834.454
160	2	Shatkhira	Chandpur	2	1	0	18-40 years old	Female	Married	Above Primary	Others	Spouse	0	0	Yes	Yes	No	No	5	8000	20	834.454
160	3	Shatkhira	Chandpur	3	1	1	Above 40	Female	Separated/Divorced/Widow(er)/Unmarried	Primary or less	Others	Others	0	0	No	Yes	No	No	5	8000	24	834.454
371	1	Shatkhira	Chandpur	2	1	0	Above 40	Male	Married	Primary or less	Day labor	HH head	1	0	Yes	No	No	Yes	5	9000	36	823.799
371	2	Shatkhira	Chandpur	2	1	0	18-40 years old	Female	Married	Above Primary	Others	Spouse	1	0	Yes	No	No	No	5	9000	40	823.799
436	1	Shatkhira	Chandpur	3	1	1	18-40 years old	Female	Married	Above Primary	Others	HH head	1	1	No	Yes	No	No	2	10000	52	670.314
101	1	Shatkhira	Chargram	3	1	1	18-40 years old	Male	Married	Above Primary	Agricuture	HH head	0	0	Yes	Yes	No	No	6	12000	32	1142.25
101	2	Shatkhira	Chargram	2	1	0	18-40 years old	Female	Married	Above Primary	Others	Spouse	0	0	Yes	No	No	No	6	12000	68	1142.25
101	3	Shatkhira	Chargram	3	1	1	Above 40	Female	Married	Above Primary	Others	Others	0	0	Yes	No	No	No	6	12000	28	1142.25
144	1	Shatkhira	Chargram	3	1	1	Above 40	Male	Married	Primary or less	Day labor	HH head	0	0	No	No	No	No	2	6000	48	920.081
144	2	Shatkhira	Chargram	3	1	1	Above 40	Female	Married	Primary or less	Others	Spouse	0	0	Yes	No	No	No	2	6000	36	920.081
356	1	Shatkhira	Chargram	3	1	1	Above 40	Male	Married	Primary or less	Agricuture	HH head	0	0	Yes	No	No	No	2	9000	84	1073.78
356	2	Shatkhira	Chargram	3	1	1	Above 40	Female	Married	No education	Others	Spouse	0	0	Yes	Yes	No	No	2	9000	56	1073.78
359	1	Shatkhira	Chargram	3	1	1	18-40 years old	Male	Married	Above Primary	Day labor	HH head	1	0	No	Yes	No	No	3	6000	36	925.209
359	2	Shatkhira	Chargram	3	1	1	18-40 years old	Female	Married	Above Primary	Agricuture	Spouse	1	0	No	Yes	No	No	3	6000	36	925.209
456	1	Shatkhira	Chargram	3	1	1	Above 40	Male	Married	Primary or less	Day labor	HH head	0	0	No	No	No	No	6	15000	68	954.309
456	2	Shatkhira	Chargram	3	1	1	18-40 years old	Female	Married	Above Primary	Others	Spouse	0	0	No	No	No	No	6	15000	20	954.309
456	3	Shatkhira	Chargram	3	1	1	Above 40	Male	Married	Primary or less	Agricuture	Others	0	0	No	Yes	Yes	No	6	15000	16	954.309
456	4	Shatkhira	Chargram	3	1	1	Above 40	Female	Married	No education	Others	Others	0	0	No	Yes	No	No	6	15000	8	954.309
500	1	Shatkhira	Chargram	3	1	1	18-40 years old	Male	Married	Above Primary	Day labor	HH head	1	0	No	No	No	No	3	8000	76	919.54
500	2	Shatkhira	Chargram	3	1	1	18-40 years old	Female	Married	Above Primary	Agricuture	Spouse	1	0	No	No	No	No	3	8000	56	919.54
572	1	Shatkhira	Chargram	3	1	1	18-40 years old	Male	Married	Above Primary	Day labor	HH head	0	0	Yes	No	No	Yes	4	12000	48	1076.65
572	2	Shatkhira	Chargram	3	1	1	18-40 years old	Female	Married	Primary or less	Others	Spouse	0	0	Yes	Yes	No	No	4	12000	16	1076.65
754	1	Shatkhira	Chargram	2	1	0	Above 40	Male	Married	Primary or less	Agricuture	HH head	0	1	Yes	Yes	No	No	4	15000	32	932.491
754	2	Shatkhira	Chargram	2	1	0	Above 40	Female	Married	No education	Agricuture	Spouse	0	1	Yes	Yes	No	No	4	15000	16	932.491
906	1	Shatkhira	Chargram	2	1	0	Above 40	Male	Married	Primary or less	Agricuture	HH head	0	0	No	No	No	No	2	6000	16	667.985
906	2	Shatkhira	Chargram	2	1	0	Above 40	Female	Married	Primary or less	Agricuture	Spouse	0	0	No	Yes	No	No	2	6000	12	667.985
995	1	Shatkhira	Chargram	3	1	1	Above 40	Male	Married	Primary or less	Agricuture	HH head	1	1	No	No	No	No	6	13000	52	950.257
995	2	Shatkhira	Chargram	3	1	1	Above 40	Female	Married	Primary or less	Others	Spouse	1	1	No	No	No	No	6	13000	44	950.257
995	3	Shatkhira	Chargram	3	1	1	Above 40	Male	Married	Above Primary	Agricuture	Others	1	1	No	No	No	No	6	13000	64	950.257
995	4	Shatkhira	Chargram	3	1	1	18-40 years old	Female	Married	Above Primary	Agricuture	Others	1	1	No	No	No	No	6	13000	52	950.257
1044	1	Shatkhira	Chargram	3	1	1	Above 40	Male	Married	Above Primary	Agricuture	HH head	1	0	Yes	Yes	No	No	4	20000	32	1030.99
1044	2	Shatkhira	Chargram	3	1	1	18-40 years old	Female	Married	Above Primary	Others	Spouse	1	0	Yes	Yes	No	No	4	20000	40	1030.99
1087	1	Shatkhira	Chargram	3	1	1	Above 40	Male	Married	Primary or less	Agricuture	HH head	0	0	No	Yes	Yes	No	5	15000	4	718.912
1087	2	Shatkhira	Chargram	2	1	0	18-40 years old	Female	Married	Above Primary	Others	Spouse	0	0	No	Yes	No	No	5	15000	36	718.912
1087	3	Shatkhira	Chargram	3	1	1	Above 40	Female	Married	Primary or less	Others	Others	0	0	No	Yes	No	No	5	15000	0	718.912
1117	1	Shatkhira	Chargram	3	1	1	18-40 years old	Male	Married	Primary or less	Day labor	HH head	1	0	Yes	No	No	No	4	9000	52	1423.11
1117	2	Shatkhira	Chargram	3	1	1	18-40 years old	Female	Married	Above Primary	Others	Spouse	1	0	Yes	No	No	No	4	9000	36	1423.11
1038	1	Shatkhira	Charikada	3	1	1	Above 40	Male	Married	Above Primary	Agricuture	HH head	1	1	No	No	No	No	2	10000	52	865.527
1038	2	Shatkhira	Charikada	3	1	1	Above 40	Female	Married	Above Primary	Others	Spouse	1	1	Yes	No	No	No	2	10000	52	865.527
1050	1	Shatkhira	Charikada	3	1	1	Above 40	Male	Married	Primary or less	Agricuture	HH head	1	0	No	No	No	No	4	14000	48	850.679
1050	2	Shatkhira	Charikada	3	1	1	Above 40	Female	Married	Primary or less	Agricuture	Spouse	1	0	Yes	No	No	No	4	14000	44	850.679
1166	1	Shatkhira	Charikada	2	1	0	Above 40	Male	Married	Primary or less	Business or self-employed	HH head	0	0	No	No	No	No	3	10000	36	903.116
1166	2	Shatkhira	Charikada	2	1	0	Above 40	Female	Married	Primary or less	Agricuture	Spouse	0	0	Yes	No	No	No	3	10000	52	903.116
20	1	Shatkhira	Choto Kashipur	2	1	0	18-40 years old	Female	Married	Primary or less	Others	Spouse	0	1	Yes	No	No	No	6	25000	52	751.707
20	2	Shatkhira	Choto Kashipur	2	1	0	18-40 years old	Male	Separated/Divorced/Widow(er)/Unmarried	Above Primary	Day labor	Others	0	1	No	No	No	No	6	25000	48	751.707
20	3	Shatkhira	Choto Kashipur	2	1	0	Above 40	Male	Married	Above Primary	Others	Others	0	1	No	Yes	No	No	6	25000	32	751.707
20	4	Shatkhira	Choto Kashipur	2	1	0	Above 40	Female	Married	No education	Others	Others	0	1	No	No	No	No	6	25000	32	751.707
48	1	Shatkhira	Choto Kashipur	3	1	1	18-40 years old	Male	Separated/Divorced/Widow(er)/Unmarried	Primary or less	Day labor	HH head	0	0	No	No	No	No	3	18000	48	426.103
48	2	Shatkhira	Choto Kashipur	2	1	0	Above 40	Male	Married	No education	Agricuture	Others	0	0	Yes	No	No	No	3	18000	28	426.103
48	3	Shatkhira	Choto Kashipur	2	1	0	Above 40	Female	Married	No education	Others	Others	0	0	Yes	Yes	No	No	3	18000	32	426.103
747	1	Shatkhira	Choto Kashipur	2	1	0	Above 40	Female	Separated/Divorced/Widow(er)/Unmarried	No education	Day labor	HH head	0	0	No	No	No	Yes	1	1500	8	420.139
761	1	Shatkhira	Choto Kashipur	0	0	0	18-40 years old	Female	Married	Above Primary	Others	HH head	1	1	No	No	No	No	3	9000	68	1171.47
765	1	Shatkhira	Choto Kashipur	0	0	0	18-40 years old	Female	Married	Primary or less	Others	Spouse	1	0	Yes	Yes	No	No	5	14500	44	1202.15
765	2	Shatkhira	Choto Kashipur	2	1	0	Above 40	Male	Married	No education	Business or self-employed	Others	1	0	No	No	No	No	5	14500	36	1202.15
945	1	Shatkhira	Choto Kashipur	2	1	0	18-40 years old	Male	Married	Primary or less	Day labor	HH head	1	1	Yes	No	No	No	5	12000	48	1198.84
945	2	Shatkhira	Choto Kashipur	2	1	0	18-40 years old	Female	Married	Primary or less	Others	Spouse	1	1	Yes	No	No	No	5	12000	44	1198.84
945	3	Shatkhira	Choto Kashipur	2	1	0	Above 40	Female	Separated/Divorced/Widow(er)/Unmarried	No education	Others	Others	1	1	No	Yes	No	No	5	12000	32	1198.84
987	1	Shatkhira	Choto Kashipur	2	1	0	18-40 years old	Male	Married	Primary or less	Day labor	HH head	0	0	Yes	No	No	No	4	10000	48	541.911
987	2	Shatkhira	Choto Kashipur	2	1	0	18-40 years old	Female	Married	No education	Others	Spouse	0	0	Yes	No	No	No	4	10000	48	541.911
1123	1	Shatkhira	Choto Kashipur	3	1	1	Above 40	Male	Married	Primary or less	Business or self-employed	HH head	1	1	No	No	No	No	4	12000	48	828.114
1123	2	Shatkhira	Choto Kashipur	2	1	0	Above 40	Male	Separated/Divorced/Widow(er)/Unmarried	Primary or less	Business or self-employed	Others	1	1	No	Yes	No	No	4	12000	28	828.114
251	1	Shatkhira	Dewanipara	3	1	1	18-40 years old	Male	Married	Above Primary	Agricuture	HH head	0	1	No	No	No	No	3	10000	44	642.492
251	2	Shatkhira	Dewanipara	2	1	0	18-40 years old	Female	Married	Above Primary	Others	Spouse	0	1	No	No	No	No	3	10000	40	642.492
834	1	Shatkhira	Dewanipara	1	0	0	18-40 years old	Male	Married	No education	Agricuture	HH head	1	0	No	No	No	Yes	3	8000	32	646.654
834	2	Shatkhira	Dewanipara	2	1	0	18-40 years old	Female	Married	Above Primary	Others	Spouse	1	0	No	No	No	No	3	8000	32	646.654
34	1	Shatkhira	Dhulanda	3	1	1	18-40 years old	Male	Married	Primary or less	Day labor	HH head	0	0	Yes	No	No	Yes	5	9000	48	1292.2
34	2	Shatkhira	Dhulanda	3	1	1	18-40 years old	Female	Married	Above Primary	Others	Spouse	0	0	Yes	Yes	Yes	No	5	9000	56	1292.2
77	1	Shatkhira	Dhulanda	3	1	1	18-40 years old	Male	Married	No education	Business or self-employed	HH head	0	1	Yes	No	No	No	4	10000	72	1243.12
77	2	Shatkhira	Dhulanda	3	1	1	18-40 years old	Female	Married	Above Primary	Others	Spouse	0	1	Yes	No	No	No	4	10000	84	1243.12
77	3	Shatkhira	Dhulanda	3	1	1	Above 40	Female	Separated/Divorced/Widow(er)/Unmarried	No education	Others	Others	0	1	Yes	No	No	No	4	10000	16	1243.12
214	1	Shatkhira	Dhulanda	3	1	1	18-40 years old	Male	Married	Above Primary	Business or self-employed	HH head	0	1	Yes	No	No	No	3	7000	44	613.498
214	2	Shatkhira	Dhulanda	0	0	0	18-40 years old	Female	Married	Above Primary	Others	Spouse	0	1	No	No	No	No	3	7000	84	613.498
221	1	Shatkhira	Dhulanda	2	1	0	Above 40	Female	Separated/Divorced/Widow(er)/Unmarried	No education	Day labor	HH head	0	0	No	Yes	No	Yes	2	1500	0	1197.34
236	1	Shatkhira	Dhulanda	3	1	1	18-40 years old	Male	Married	Above Primary	Business or self-employed	HH head	1	0	Yes	No	No	No	4	20000	36	809.166
236	2	Shatkhira	Dhulanda	3	1	1	18-40 years old	Female	Married	Above Primary	Agricuture	Spouse	1	0	Yes	Yes	No	No	4	20000	68	809.166
236	3	Shatkhira	Dhulanda	3	1	1	Above 40	Female	Married	No education	Others	Others	1	0	No	Yes	No	No	4	20000	40	809.166
268	1	Shatkhira	Dhulanda	2	1	0	18-40 years old	Male	Married	Primary or less	Agricuture	HH head	0	0	Yes	No	No	No	4	12000	44	856.819
268	2	Shatkhira	Dhulanda	3	1	1	18-40 years old	Female	Married	Above Primary	Others	Spouse	0	0	Yes	No	No	No	4	12000	60	856.819
268	3	Shatkhira	Dhulanda	2	1	0	Above 40	Female	Separated/Divorced/Widow(er)/Unmarried	No education	Others	Others	0	0	No	No	No	No	4	12000	44	856.819
292	1	Shatkhira	Dhulanda	2	1	0	18-40 years old	Female	Married	Above Primary	Others	Spouse	0	0	No	No	No	No	3	14000	52	1143.06
292	2	Shatkhira	Dhulanda	3	1	1	18-40 years old	Male	Married	Primary or less	Day labor	HH head	0	0	No	No	No	Yes	3	14000	52	1143.06
395	1	Shatkhira	Dhulanda	3	1	1	18-40 years old	Female	Married	Above Primary	Business or self-employed	HH head	1	1	Yes	No	No	No	4	10000	56	500.641
457	1	Shatkhira	Dhulanda	0	0	0	18-40 years old	Female	Married	Above Primary	Others	Spouse	1	0	Yes	No	No	No	6	15000	48	1258.56
457	2	Shatkhira	Dhulanda	3	1	1	18-40 years old	Male	Married	Above Primary	Day labor	HH head	1	0	Yes	No	No	Yes	6	15000	76	1258.56
457	3	Shatkhira	Dhulanda	3	1	1	Above 40	Male	Married	No education	Day labor	Others	1	0	Yes	Yes	No	No	6	15000	24	1258.56
457	4	Shatkhira	Dhulanda	3	1	1	Above 40	Female	Married	No education	Others	Others	1	0	Yes	Yes	No	No	6	15000	28	1258.56
474	1	Shatkhira	Dhulanda	3	1	1	Above 40	Male	Married	Above Primary	Others	HH head	1	1	Yes	Yes	Yes	No	4	6000	20	1000.79
474	2	Shatkhira	Dhulanda	3	1	1	Above 40	Female	Married	Primary or less	Others	Spouse	1	1	Yes	No	No	No	4	6000	40	1000.79
474	3	Shatkhira	Dhulanda	2	1	0	Above 40	Male	Separated/Divorced/Widow(er)/Unmarried	Primary or less	Others	Others	1	1	No	No	No	No	4	6000	48	1000.79
503	1	Shatkhira	Dhulanda	2	1	0	18-40 years old	Female	Married	Primary or less	Others	Spouse	1	1	Yes	No	No	No	5	12000	76	770.883
503	2	Shatkhira	Dhulanda	3	1	1	Above 40	Male	Married	Primary or less	Day labor	HH head	1	1	Yes	Yes	No	No	5	12000	36	770.883
563	1	Shatkhira	Dhulanda	3	1	1	Above 40	Female	Married	Above Primary	Others	Spouse	1	0	Yes	No	No	No	3	10000	64	982.378
563	2	Shatkhira	Dhulanda	3	1	1	Above 40	Male	Married	No education	Agricuture	HH head	1	0	Yes	No	No	No	3	10000	56	982.378
591	1	Shatkhira	Dhulanda	3	1	1	18-40 years old	Female	Separated/Divorced/Widow(er)/Unmarried	Above Primary	Others	HH head	0	1	Yes	Yes	No	No	2	5000	40	1290.06
628	1	Shatkhira	Dhulanda	3	1	1	Above 40	Male	Married	Primary or less	Business or self-employed	HH head	1	1	No	No	No	No	5	13000	64	630.487
628	2	Shatkhira	Dhulanda	3	1	1	Above 40	Female	Married	No education	Others	Spouse	1	1	No	No	No	No	5	13000	44	630.487
628	3	Shatkhira	Dhulanda	2	1	0	18-40 years old	Male	Married	Above Primary	Agricuture	Others	1	1	No	No	No	No	5	13000	56	630.487
652	1	Shatkhira	Dhulanda	3	1	1	18-40 years old	Female	Married	No education	Others	Spouse	1	0	Yes	Yes	No	No	5	15000	24	1249.28
652	2	Shatkhira	Dhulanda	2	1	0	Above 40	Male	Married	Primary or less	Day labor	HH head	1	0	Yes	No	No	No	5	15000	60	1249.28
694	1	Shatkhira	Dhulanda	3	1	1	18-40 years old	Male	Married	Above Primary	Day labor	HH head	0	0	Yes	Yes	No	Yes	3	10000	72	1326.26
694	2	Shatkhira	Dhulanda	3	1	1	18-40 years old	Female	Married	Above Primary	Others	Spouse	0	0	Yes	No	No	No	3	10000	76	1326.26
726	1	Shatkhira	Dhulanda	2	1	0	18-40 years old	Female	Married	No education	Others	Spouse	0	1	No	Yes	No	No	5	12000	36	1245.4
726	2	Shatkhira	Dhulanda	2	1	0	18-40 years old	Male	Married	No education	Day labor	HH head	0	1	Yes	No	No	No	5	12000	48	1245.4
741	1	Shatkhira	Dhulanda	2	1	0	Above 40	Male	Married	Primary or less	Business or self-employed	HH head	0	1	Yes	No	No	No	4	20000	80	1249.96
741	2	Shatkhira	Dhulanda	3	1	1	Above 40	Female	Married	Above Primary	Others	Spouse	0	1	No	Yes	No	No	4	20000	76	1249.96
926	1	Shatkhira	Dhulanda	3	1	1	18-40 years old	Female	Married	Above Primary	Others	Spouse	0	0	No	No	No	No	6	10000	80	1195.57
926	2	Shatkhira	Dhulanda	3	1	1	18-40 years old	Male	Married	Primary or less	Day labor	HH head	0	0	No	No	No	No	6	10000	60	1195.57
926	3	Shatkhira	Dhulanda	3	1	1	Above 40	Male	Separated/Divorced/Widow(er)/Unmarried	No education	Business or self-employed	Others	0	0	No	No	No	No	6	10000	44	1195.57
984	1	Shatkhira	Dhulanda	2	1	0	18-40 years old	Female	Married	Primary or less	Others	Spouse	0	0	Yes	No	No	No	4	16000	68	1095.14
984	2	Shatkhira	Dhulanda	2	1	0	Above 40	Male	Married	Above Primary	Others	HH head	0	0	Yes	No	Yes	No	4	16000	20	1095.14
985	1	Shatkhira	Dhulanda	3	1	1	Above 40	Female	Married	No education	Day labor	HH head	0	0	Yes	No	No	No	4	12000	76	1207.48
985	2	Shatkhira	Dhulanda	2	1	0	18-40 years old	Male	Married	Primary or less	Day labor	Others	0	0	No	No	No	Yes	4	12000	76	1207.48
993	1	Shatkhira	Dhulanda	2	1	0	Above 40	Female	Married	Above Primary	Others	Spouse	1	1	Yes	No	No	No	4	9000	44	580.252
993	2	Shatkhira	Dhulanda	2	1	0	18-40 years old	Male	Married	Above Primary	Others	Others	1	1	No	No	No	No	4	9000	84	580.252
1045	1	Shatkhira	Dhulanda	3	1	1	Above 40	Male	Married	Primary or less	Day labor	HH head	0	0	Yes	No	No	Yes	4	9000	92	1175.34
1045	2	Shatkhira	Dhulanda	3	1	1	18-40 years old	Female	Married	Above Primary	Others	Spouse	0	0	Yes	No	No	No	4	9000	36	1175.34
68	1	Shatkhira	Gona	2	1	0	18-40 years old	Male	Married	Above Primary	Day labor	HH head	0	1	Yes	No	No	No	5	10000	44	869.415
68	2	Shatkhira	Gona	2	1	0	18-40 years old	Female	Married	Above Primary	Others	Spouse	0	1	Yes	No	No	No	5	10000	36	869.415
68	3	Shatkhira	Gona	2	1	0	Above 40	Male	Married	No education	Agricuture	Others	0	1	No	Yes	No	No	5	10000	24	869.415
311	1	Shatkhira	Gona	1	0	0	18-40 years old	Male	Married	Primary or less	Day labor	HH head	0	0	No	No	No	No	4	8000	60	841.877
311	2	Shatkhira	Gona	1	0	0	18-40 years old	Female	Married	Primary or less	Others	Spouse	0	0	No	No	No	No	4	8000	80	841.877
705	1	Shatkhira	Gona	2	1	0	18-40 years old	Male	Married	Primary or less	Day labor	HH head	1	0	No	No	No	Yes	3	8700	20	885.519
705	2	Shatkhira	Gona	2	1	0	18-40 years old	Female	Married	Above Primary	Others	Spouse	1	0	No	No	No	No	3	8700	28	885.519
789	1	Shatkhira	Gona	2	1	0	18-40 years old	Male	Separated/Divorced/Widow(er)/Unmarried	Above Primary	Day labor	HH head	0	0	No	Yes	No	No	4	8000	40	931.988
789	2	Shatkhira	Gona	2	1	0	Above 40	Female	Separated/Divorced/Widow(er)/Unmarried	No education	Others	Others	0	0	No	Yes	No	No	4	8000	16	931.988
553	1	Shatkhira	Gopalpur	2	1	0	18-40 years old	Male	Married	Above Primary	Agricuture	HH head	0	0	No	No	No	No	5	15000	52	965.486
553	2	Shatkhira	Gopalpur	2	1	0	18-40 years old	Female	Married	Above Primary	Agricuture	Spouse	0	0	Yes	No	No	No	5	15000	44	965.486
611	1	Shatkhira	Gopalpur	3	1	1	Above 40	Male	Married	Primary or less	Business or self-employed	HH head	1	0	No	No	No	Yes	4	19000	40	1340.64
611	2	Shatkhira	Gopalpur	3	1	1	18-40 years old	Female	Married	Above Primary	Day labor	Spouse	1	0	Yes	No	No	No	4	19000	56	1340.64
1113	1	Shatkhira	Gopalpur	2	1	0	18-40 years old	Male	Married	Primary or less	Day labor	HH head	0	1	No	No	No	No	4	9500	60	955.334
1113	2	Shatkhira	Gopalpur	2	1	0	18-40 years old	Female	Married	Above Primary	Agricuture	Spouse	0	1	Yes	No	No	No	4	9500	60	955.334
1122	1	Shatkhira	Gopalpur	2	1	0	18-40 years old	Male	Married	Primary or less	Day labor	HH head	0	0	No	No	No	No	3	12000	52	842.906
1122	2	Shatkhira	Gopalpur	2	1	0	18-40 years old	Female	Married	Above Primary	Agricuture	Spouse	0	0	No	No	No	No	3	12000	44	842.906
1153	1	Shatkhira	Gopalpur	2	1	0	Above 40	Male	Married	Primary or less	Agricuture	HH head	0	0	No	Yes	No	No	2	10000	24	995.738
1153	2	Shatkhira	Gopalpur	2	1	0	Above 40	Female	Married	No education	Others	Spouse	0	0	No	Yes	No	No	2	10000	12	995.738
589	1	Shatkhira	Gupalpur	2	1	0	Above 40	Male	Married	Above Primary	Day labor	HH head	0	0	Yes	Yes	No	No	3	8200	40	1338.07
589	2	Shatkhira	Gupalpur	2	1	0	18-40 years old	Female	Married	Above Primary	Others	Spouse	0	0	Yes	Yes	No	No	3	8200	48	1338.07
5	1	Shatkhira	Hajrakathir	2	1	0	18-40 years old	Male	Married	No education	Day labor	HH head	0	0	Yes	Yes	No	No	3	6000	68	342.425
5	2	Shatkhira	Hajrakathir	3	1	1	18-40 years old	Female	Married	Primary or less	Day labor	Spouse	0	0	Yes	No	No	No	3	6000	52	342.425
59	1	Shatkhira	Hajrakathir	2	1	0	Above 40	Male	Married	Primary or less	Day labor	HH head	0	1	No	No	No	No	4	18000	64	243.551
59	2	Shatkhira	Hajrakathir	2	1	0	18-40 years old	Female	Married	Primary or less	Others	Spouse	0	1	Yes	Yes	No	No	4	18000	72	243.551
93	1	Shatkhira	Hajrakathir	3	1	1	Above 40	Male	Married	Above Primary	Others	HH head	1	1	No	Yes	No	No	6	25000	44	414.51
93	2	Shatkhira	Hajrakathir	3	1	1	18-40 years old	Female	Married	Above Primary	Others	Others	1	1	Yes	No	No	No	6	25000	72	414.51
98	1	Shatkhira	Hajrakathir	2	1	0	18-40 years old	Male	Married	Primary or less	Others	HH head	0	1	No	Yes	No	No	6	3000	20	545.772
98	2	Shatkhira	Hajrakathir	3	1	1	18-40 years old	Female	Married	Primary or less	Agricuture	Spouse	0	1	No	No	No	No	6	3000	56	545.772
98	3	Shatkhira	Hajrakathir	2	1	0	Above 40	Female	Separated/Divorced/Widow(er)/Unmarried	No education	Others	Others	0	1	No	No	No	No	6	3000	12	545.772
133	1	Shatkhira	Hajrakathir	3	1	1	Above 40	Male	Married	No education	Day labor	HH head	0	1	Yes	No	Yes	Yes	5	15000	64	303.907
133	2	Shatkhira	Hajrakathir	3	1	1	18-40 years old	Female	Married	Above Primary	Agricuture	Spouse	0	1	Yes	No	No	No	5	15000	72	303.907
152	1	Shatkhira	Hajrakathir	2	1	0	18-40 years old	Male	Married	No education	Day labor	HH head	1	0	No	No	No	Yes	3	9000	32	604.899
152	2	Shatkhira	Hajrakathir	3	1	1	18-40 years old	Female	Married	Above Primary	Others	Spouse	1	0	No	No	No	No	3	9000	52	604.899
205	1	Shatkhira	Hajrakathir	2	1	0	18-40 years old	Male	Separated/Divorced/Widow(er)/Unmarried	Above Primary	Agricuture	HH head	0	1	Yes	No	No	No	2	5000	48	237.576
205	2	Shatkhira	Hajrakathir	3	1	1	Above 40	Female	Separated/Divorced/Widow(er)/Unmarried	No education	Agricuture	Others	0	1	Yes	Yes	No	No	2	5000	24	237.576
231	1	Shatkhira	Hajrakathir	3	1	1	Above 40	Male	Married	Above Primary	Others	HH head	0	1	No	No	No	No	6	32000	76	258.116
231	2	Shatkhira	Hajrakathir	3	1	1	Above 40	Female	Married	Above Primary	Agricuture	Spouse	0	1	No	No	No	No	6	32000	60	258.116
264	1	Shatkhira	Hajrakathir	3	1	1	Above 40	Female	Separated/Divorced/Widow(er)/Unmarried	Primary or less	Others	HH head	0	0	No	Yes	No	No	2	6000	20	613.145
264	2	Shatkhira	Hajrakathir	3	1	1	Above 40	Female	Separated/Divorced/Widow(er)/Unmarried	Primary or less	Others	Others	0	0	No	Yes	No	No	2	6000	12	613.145
289	1	Shatkhira	Hajrakathir	2	1	0	Above 40	Male	Married	Primary or less	Business or self-employed	HH head	0	0	Yes	No	No	Yes	5	15000	80	480.718
289	2	Shatkhira	Hajrakathir	3	1	1	18-40 years old	Female	Married	Primary or less	Agricuture	Spouse	0	0	Yes	No	No	No	5	15000	56	480.718
293	1	Shatkhira	Hajrakathir	3	1	1	Above 40	Male	Married	Above Primary	Others	HH head	0	1	No	Yes	No	No	5	25000	48	99.0944
293	2	Shatkhira	Hajrakathir	2	1	0	18-40 years old	Female	Separated/Divorced/Widow(er)/Unmarried	Above Primary	Others	Others	0	1	No	No	No	No	5	25000	56	99.0944
293	3	Shatkhira	Hajrakathir	3	1	1	Above 40	Female	Separated/Divorced/Widow(er)/Unmarried	No education	Others	Others	0	1	No	Yes	No	No	5	25000	28	99.0944
342	1	Shatkhira	Hajrakathir	2	1	0	Above 40	Male	Married	Primary or less	Business or self-employed	HH head	1	0	Yes	No	No	No	3	20000	32	536.617
342	2	Shatkhira	Hajrakathir	2	1	0	18-40 years old	Female	Married	Primary or less	Others	Spouse	1	0	No	Yes	No	No	3	20000	40	536.617
355	1	Shatkhira	Hajrakathir	3	1	1	18-40 years old	Female	Married	Primary or less	Others	Spouse	1	0	No	No	No	No	3	7000	80	429.428
355	2	Shatkhira	Hajrakathir	1	0	0	18-40 years old	Male	Separated/Divorced/Widow(er)/Unmarried	Above Primary	Day labor	Others	1	0	No	No	No	Yes	3	7000	64	429.428
366	1	Shatkhira	Hajrakathir	2	1	0	18-40 years old	Female	Married	Above Primary	Agricuture	HH head	0	0	No	No	No	No	3	30000	52	631.219
460	1	Shatkhira	Hajrakathir	2	1	0	Above 40	Male	Married	Primary or less	Others	HH head	0	0	No	No	No	No	2	3000	52	542.803
460	2	Shatkhira	Hajrakathir	3	1	1	Above 40	Female	Married	No education	Agricuture	Spouse	0	0	No	Yes	No	No	2	3000	36	542.803
463	1	Shatkhira	Hajrakathir	1	0	0	Above 40	Male	Married	Primary or less	Day labor	HH head	0	0	Yes	No	No	Yes	5	10000	56	374.924
463	2	Shatkhira	Hajrakathir	3	1	1	Above 40	Female	Married	Primary or less	Others	Spouse	0	0	No	Yes	No	No	5	10000	36	374.924
463	3	Shatkhira	Hajrakathir	3	1	1	Above 40	Male	Married	No education	Others	Others	0	0	No	Yes	No	No	5	10000	0	374.924
485	1	Shatkhira	Hajrakathir	3	1	1	Above 40	Female	Separated/Divorced/Widow(er)/Unmarried	No education	Day labor	HH head	0	0	No	No	No	No	2	5000	64	475.824
498	1	Shatkhira	Hajrakathir	2	1	0	18-40 years old	Male	Married	Above Primary	Agricuture	HH head	0	0	Yes	No	No	Yes	4	8000	92	182.995
498	2	Shatkhira	Hajrakathir	3	1	1	18-40 years old	Female	Married	Above Primary	Others	Spouse	0	0	Yes	No	No	No	4	8000	40	182.995
537	1	Shatkhira	Hajrakathir	2	1	0	Above 40	Male	Married	No education	Business or self-employed	HH head	0	1	Yes	Yes	No	No	4	10000	48	356.032
537	2	Shatkhira	Hajrakathir	2	1	0	18-40 years old	Female	Married	Above Primary	Agricuture	Spouse	0	1	Yes	No	No	No	4	10000	48	356.032
538	1	Shatkhira	Hajrakathir	3	1	1	18-40 years old	Male	Married	Above Primary	Others	HH head	1	0	No	No	No	No	5	10000	76	249.387
538	2	Shatkhira	Hajrakathir	0	0	0	18-40 years old	Female	Married	Above Primary	Others	Spouse	1	0	No	No	No	No	5	10000	48	249.387
541	1	Shatkhira	Hajrakathir	3	1	1	Above 40	Male	Married	No education	Day labor	HH head	0	0	No	No	No	No	4	6000	76	349.689
542	1	Shatkhira	Hajrakathir	2	1	0	18-40 years old	Male	Married	No education	Day labor	HH head	0	0	Yes	No	No	Yes	5	8000	68	307.422
542	2	Shatkhira	Hajrakathir	0	0	0	18-40 years old	Female	Married	Primary or less	Others	Spouse	0	0	Yes	No	No	Yes	5	8000	72	307.422
603	1	Shatkhira	Hajrakathir	2	1	0	Above 40	Male	Married	Primary or less	Agricuture	HH head	1	0	Yes	No	No	No	5	10000	60	136.265
603	2	Shatkhira	Hajrakathir	2	1	0	18-40 years old	Female	Married	Above Primary	Others	Others	1	0	No	No	No	No	5	10000	40	136.265
606	1	Shatkhira	Hajrakathir	2	1	0	18-40 years old	Male	Married	Primary or less	Business or self-employed	HH head	1	1	No	No	No	No	3	10000	80	537.595
606	2	Shatkhira	Hajrakathir	3	1	1	18-40 years old	Female	Married	Above Primary	Others	Spouse	1	1	No	No	No	No	3	10000	88	537.595
625	1	Shatkhira	Hajrakathir	2	1	0	Above 40	Male	Married	No education	Agricuture	HH head	1	1	Yes	Yes	No	No	4	25000	60	110.492
625	2	Shatkhira	Hajrakathir	3	1	1	Above 40	Female	Married	Above Primary	Agricuture	Spouse	1	1	Yes	Yes	Yes	No	4	25000	44	110.492
708	1	Shatkhira	Hajrakathir	3	1	1	Above 40	Male	Married	No education	Agricuture	HH head	1	1	Yes	Yes	No	No	3	12000	72	300.53
708	2	Shatkhira	Hajrakathir	2	1	0	Above 40	Female	Married	Above Primary	Others	Spouse	1	1	Yes	Yes	No	No	3	12000	40	300.53
736	1	Shatkhira	Hajrakathir	1	0	0	Above 40	Male	Married	No education	Agricuture	HH head	1	0	Yes	Yes	No	No	6	15000	20	279.577
736	2	Shatkhira	Hajrakathir	1	0	0	Above 40	Female	Married	No education	Agricuture	Spouse	1	0	Yes	Yes	No	No	6	15000	28	279.577
777	1	Shatkhira	Hajrakathir	2	1	0	18-40 years old	Male	Married	Primary or less	Day labor	HH head	0	0	No	Yes	No	No	3	10000	64	563.776
777	2	Shatkhira	Hajrakathir	2	1	0	18-40 years old	Female	Married	Above Primary	Others	Spouse	0	0	No	Yes	No	No	3	10000	68	563.776
821	1	Shatkhira	Hajrakathir	3	1	1	Above 40	Female	Separated/Divorced/Widow(er)/Unmarried	No education	Day labor	HH head	0	0	No	Yes	No	No	1	3500	52	509.505
823	1	Shatkhira	Hajrakathir	3	1	1	18-40 years old	Male	Married	Above Primary	Business or self-employed	HH head	1	1	No	No	No	No	4	17000	64	90.9522
823	2	Shatkhira	Hajrakathir	2	1	0	18-40 years old	Female	Married	Above Primary	Agricuture	Spouse	1	1	Yes	No	No	No	4	17000	16	90.9522
872	1	Shatkhira	Hajrakathir	2	1	0	18-40 years old	Male	Married	Primary or less	Day labor	HH head	0	0	No	No	No	No	4	9000	76	368.243
872	2	Shatkhira	Hajrakathir	3	1	1	18-40 years old	Female	Married	Above Primary	Others	Spouse	0	0	No	No	No	No	4	9000	80	368.243
915	1	Shatkhira	Hajrakathir	2	1	0	Above 40	Female	Married	Primary or less	Agricuture	Spouse	0	1	Yes	No	No	No	4	20000	24	353.34
920	1	Shatkhira	Hajrakathir	3	1	1	Above 40	Male	Married	Primary or less	Agricuture	HH head	0	0	Yes	No	No	Yes	5	15000	84	451.255
920	2	Shatkhira	Hajrakathir	3	1	1	18-40 years old	Female	Married	Above Primary	Agricuture	Spouse	0	0	Yes	Yes	No	No	5	15000	92	451.255
920	3	Shatkhira	Hajrakathir	2	1	0	Above 40	Male	Separated/Divorced/Widow(er)/Unmarried	No education	Agricuture	Others	0	0	No	No	No	No	5	15000	76	451.255
1003	1	Shatkhira	Hajrakathir	1	0	0	18-40 years old	Male	Married	Above Primary	Day labor	HH head	0	1	No	No	No	No	2	12000	52	555.28
1003	2	Shatkhira	Hajrakathir	0	0	0	18-40 years old	Female	Married	Above Primary	Agricuture	Spouse	0	1	No	No	No	No	2	12000	28	555.28
1056	1	Shatkhira	Hajrakathir	2	1	0	18-40 years old	Male	Married	Above Primary	Business or self-employed	HH head	1	1	Yes	Yes	No	No	4	13000	72	90.7419
1056	2	Shatkhira	Hajrakathir	2	1	0	18-40 years old	Female	Married	Above Primary	Agricuture	Spouse	1	1	Yes	Yes	No	No	4	13000	24	90.7419
1124	1	Shatkhira	Hajrakathir	3	1	1	Above 40	Male	Married	No education	Agricuture	HH head	1	1	Yes	Yes	No	No	4	6000	60	147.502
1124	2	Shatkhira	Hajrakathir	3	1	1	18-40 years old	Female	Married	Primary or less	Agricuture	Spouse	1	1	Yes	Yes	No	No	4	6000	20	147.502
1124	3	Shatkhira	Hajrakathir	3	1	1	Above 40	Female	Separated/Divorced/Widow(er)/Unmarried	Primary or less	Others	Others	1	1	No	Yes	No	No	4	6000	16	147.502
1149	1	Shatkhira	Hajrakathir	3	1	1	18-40 years old	Male	Married	Primary or less	Day labor	HH head	0	0	Yes	No	No	Yes	3	12000	72	432.508
1149	2	Shatkhira	Hajrakathir	3	1	1	18-40 years old	Female	Married	Above Primary	Agricuture	Spouse	0	0	Yes	No	No	Yes	3	12000	84	432.508
1152	1	Shatkhira	Hajrakathir	3	1	1	18-40 years old	Female	Married	Above Primary	Agricuture	Spouse	0	1	Yes	No	No	No	7	15000	52	351.012
1152	2	Shatkhira	Hajrakathir	2	1	0	18-40 years old	Male	Married	Above Primary	Others	Others	0	1	No	No	No	No	7	15000	44	351.012
1201	1	Shatkhira	Hajrakathir	2	1	0	Above 40	Male	Married	Above Primary	Agricuture	HH head	1	0	No	No	No	No	2	10000	72	485.43
1201	2	Shatkhira	Hajrakathir	3	1	1	Above 40	Female	Married	Above Primary	Others	Spouse	1	0	No	No	No	No	2	10000	52	485.43
217	1	Shatkhira	Horinkhola	2	1	0	18-40 years old	Male	Married	Primary or less	Others	HH head	1	0	Yes	No	No	No	4	9000	40	532.691
217	2	Shatkhira	Horinkhola	2	1	0	18-40 years old	Female	Married	Primary or less	Agricuture	Spouse	1	0	Yes	No	No	No	4	9000	52	532.691
374	1	Shatkhira	Horinkhola	3	1	1	Above 40	Female	Married	No education	Others	Spouse	1	0	No	No	No	No	3	18600	92	1724.45
374	2	Shatkhira	Horinkhola	3	1	1	18-40 years old	Male	Separated/Divorced/Widow(er)/Unmarried	Above Primary	Others	Others	1	0	No	No	No	No	3	18600	88	1724.45
432	1	Shatkhira	Horinkhola	3	1	1	18-40 years old	Male	Married	Above Primary	Agricuture	HH head	1	1	Yes	No	Yes	No	4	12000	60	1755.02
432	2	Shatkhira	Horinkhola	2	1	0	18-40 years old	Female	Married	Above Primary	Others	Spouse	1	1	No	No	No	No	4	12000	68	1755.02
627	1	Shatkhira	Horinkhola	0	0	0	18-40 years old	Male	Separated/Divorced/Widow(er)/Unmarried	Above Primary	Day labor	Others	0	1	No	Yes	Yes	No	3	8000	64	1752.41
927	1	Shatkhira	Horinkhola	2	1	0	Above 40	Female	Married	Above Primary	Others	Spouse	1	0	Yes	No	No	No	2	32500	76	1775.31
927	2	Shatkhira	Horinkhola	3	1	1	Above 40	Male	Married	Above Primary	Agricuture	HH head	1	0	Yes	No	No	No	2	32500	64	1775.31
1177	1	Shatkhira	Horinkhola	2	1	0	18-40 years old	Female	Married	Above Primary	Agricuture	Spouse	0	0	No	No	No	No	4	8000	52	548.316
286	1	Shatkhira	Jogodanondokathi	2	1	0	18-40 years old	Male	Married	Primary or less	Business or self-employed	Others	1	1	Yes	No	No	No	8	16000	12	268.126
286	2	Shatkhira	Jogodanondokathi	2	1	0	18-40 years old	Female	Married	Above Primary	Others	Others	1	1	Yes	No	No	No	8	16000	48	268.126
286	3	Shatkhira	Jogodanondokathi	2	1	0	Above 40	Female	Separated/Divorced/Widow(er)/Unmarried	No education	Others	Others	1	1	No	Yes	No	No	8	16000	16	268.126
410	1	Shatkhira	Jogodanondokathi	3	1	1	Above 40	Male	Married	No education	Day labor	HH head	1	0	No	No	No	No	4	12000	64	589.519
410	2	Shatkhira	Jogodanondokathi	3	1	1	Above 40	Female	Married	Primary or less	Agricuture	Spouse	1	0	No	No	No	No	4	12000	52	589.519
693	1	Shatkhira	Jogodanondokathi	3	1	1	Above 40	Male	Married	Primary or less	Day labor	HH head	1	1	Yes	No	No	No	3	20000	64	329.388
693	2	Shatkhira	Jogodanondokathi	3	1	1	18-40 years old	Female	Married	Primary or less	Others	Spouse	1	1	Yes	Yes	No	No	3	20000	40	329.388
770	1	Shatkhira	Jogodanondokathi	3	1	1	18-40 years old	Male	Married	Primary or less	Day labor	HH head	0	1	No	No	No	Yes	5	5750	76	599.685
770	2	Shatkhira	Jogodanondokathi	3	1	1	18-40 years old	Female	Married	Primary or less	Others	Spouse	0	1	Yes	No	No	No	5	5750	64	599.685
856	1	Shatkhira	Jogodanondokathi	3	1	1	Above 40	Male	Married	Primary or less	Agricuture	HH head	1	1	No	No	No	No	8	40000	60	491.574
856	2	Shatkhira	Jogodanondokathi	2	1	0	18-40 years old	Female	Married	Above Primary	Others	Others	1	1	No	No	No	Yes	8	40000	64	491.574
856	3	Shatkhira	Jogodanondokathi	2	1	0	Above 40	Female	Separated/Divorced/Widow(er)/Unmarried	No education	Others	Others	1	1	No	Yes	No	No	8	40000	0	491.574
1032	1	Shatkhira	Jogodanondokathi	2	1	0	18-40 years old	Male	Married	Primary or less	Day labor	HH head	0	0	Yes	No	No	No	4	10000	68	303.991
1032	2	Shatkhira	Jogodanondokathi	2	1	0	18-40 years old	Female	Married	Above Primary	Others	Spouse	0	0	Yes	No	No	No	4	10000	52	303.991
1101	1	Shatkhira	Jogodanondokathi	3	1	1	18-40 years old	Male	Married	Primary or less	Business or self-employed	HH head	1	1	Yes	Yes	No	No	5	17000	20	239.187
1101	2	Shatkhira	Jogodanondokathi	2	1	0	18-40 years old	Female	Married	Primary or less	Others	Spouse	1	1	Yes	No	No	No	5	17000	48	239.187
1171	1	Shatkhira	Jogodanondokathi	3	1	1	Above 40	Male	Married	Above Primary	Others	HH head	1	1	No	Yes	No	No	6	65000	80	595.138
1171	2	Shatkhira	Jogodanondokathi	2	1	0	18-40 years old	Female	Married	Above Primary	Others	Others	1	1	No	No	No	No	6	65000	64	595.138
1171	3	Shatkhira	Jogodanondokathi	3	1	1	Above 40	Female	Separated/Divorced/Widow(er)/Unmarried	Above Primary	Others	Others	1	1	No	Yes	No	No	6	65000	52	595.138
30	1	Shatkhira	Kapasdanga	3	1	1	Above 40	Male	Married	Above Primary	Day labor	HH head	1	1	Yes	No	No	No	4	18000	36	2248.61
30	2	Shatkhira	Kapasdanga	3	1	1	18-40 years old	Female	Married	Above Primary	Agricuture	Spouse	1	1	Yes	No	No	No	4	18000	44	2248.61
88	1	Shatkhira	Kapasdanga	3	1	1	Above 40	Male	Married	No education	Business or self-employed	HH head	0	1	No	No	No	No	6	18000	48	2207.45
88	2	Shatkhira	Kapasdanga	2	1	0	18-40 years old	Female	Married	Above Primary	Others	Others	0	1	No	No	No	No	6	18000	52	2207.45
183	1	Shatkhira	Kapasdanga	3	1	1	18-40 years old	Male	Married	Above Primary	Business or self-employed	HH head	1	1	Yes	No	No	No	4	15000	72	2269.68
183	2	Shatkhira	Kapasdanga	3	1	1	18-40 years old	Female	Married	Above Primary	Agricuture	Spouse	1	1	Yes	No	No	No	4	15000	88	2269.68
210	1	Shatkhira	Kapasdanga	2	1	0	Above 40	Male	Married	Above Primary	Others	HH head	1	1	No	No	No	No	4	34000	76	2048.59
210	2	Shatkhira	Kapasdanga	2	1	0	18-40 years old	Female	Married	Above Primary	Others	Spouse	1	1	No	No	No	No	4	34000	80	2048.59
233	1	Shatkhira	Kapasdanga	3	1	1	18-40 years old	Male	Married	No education	Business or self-employed	HH head	0	0	Yes	No	No	No	4	15000	72	1984.77
233	2	Shatkhira	Kapasdanga	3	1	1	18-40 years old	Female	Married	Primary or less	Others	Spouse	0	0	No	No	No	No	4	15000	64	1984.77
505	1	Shatkhira	Kapasdanga	3	1	1	Above 40	Male	Married	Above Primary	Business or self-employed	HH head	1	0	Yes	No	No	No	5	8000	76	2005.96
505	2	Shatkhira	Kapasdanga	3	1	1	Above 40	Female	Married	Primary or less	Day labor	Spouse	1	0	No	No	No	No	5	8000	68	2005.96
846	1	Shatkhira	Kapasdanga	3	1	1	18-40 years old	Female	Married	Primary or less	Business or self-employed	Spouse	1	1	Yes	No	No	No	4	39600	76	2191.56
846	2	Shatkhira	Kapasdanga	3	1	1	18-40 years old	Male	Married	No education	Day labor	HH head	1	1	No	No	No	No	4	39600	68	2191.56
846	3	Shatkhira	Kapasdanga	3	1	1	Above 40	Female	Separated/Divorced/Widow(er)/Unmarried	No education	Others	Others	1	1	No	No	No	No	4	39600	20	2191.56
1048	1	Shatkhira	Kapasdanga	2	1	0	18-40 years old	Male	Married	Above Primary	Day labor	HH head	1	1	No	No	No	No	3	8000	72	2135.95
1048	2	Shatkhira	Kapasdanga	0	0	0	18-40 years old	Female	Married	Above Primary	Others	Spouse	1	1	No	No	No	No	3	8000	68	2135.95
1048	3	Shatkhira	Kapasdanga	3	1	1	Above 40	Female	Married	No education	Others	Others	1	1	No	No	No	No	3	8000	48	2135.95
1066	1	Shatkhira	Kapasdanga	2	1	0	18-40 years old	Male	Married	Above Primary	Business or self-employed	HH head	0	1	No	No	Yes	Yes	3	10000	40	2270.04
1066	2	Shatkhira	Kapasdanga	3	1	1	18-40 years old	Female	Married	Above Primary	Agricuture	Spouse	0	1	No	No	No	Yes	3	10000	72	2270.04
1132	1	Shatkhira	Kapasdanga	3	1	1	Above 40	Male	Married	Primary or less	Day labor	HH head	0	0	No	No	No	No	3	7000	56	2011.53
1132	2	Shatkhira	Kapasdanga	3	1	1	Above 40	Female	Married	No education	Others	Spouse	0	0	Yes	No	No	No	3	7000	52	2011.53
1134	1	Shatkhira	Kapasdanga	3	1	1	Above 40	Male	Married	Above Primary	Agricuture	HH head	1	1	Yes	No	No	No	4	59000	64	1851.66
1134	2	Shatkhira	Kapasdanga	3	1	1	18-40 years old	Female	Married	Above Primary	Others	Spouse	1	1	No	No	No	No	4	59000	48	1851.66
1134	3	Shatkhira	Kapasdanga	3	1	1	Above 40	Female	Separated/Divorced/Widow(er)/Unmarried	No education	Others	Others	1	1	No	No	No	No	4	59000	64	1851.66
52	1	Shatkhira	Kesha	2	1	0	Above 40	Female	Married	No education	Agricuture	HH head	0	0	No	Yes	No	No	4	15800	36	936.35
52	2	Shatkhira	Kesha	2	1	0	18-40 years old	Male	Married	No education	Day labor	Others	0	0	No	No	No	Yes	4	15800	80	936.35
372	1	Shatkhira	Kesha	2	1	0	18-40 years old	Male	Married	No education	Day labor	HH head	0	0	No	Yes	No	Yes	4	13750	44	934.678
372	2	Shatkhira	Kesha	2	1	0	18-40 years old	Female	Married	No education	Agricuture	Spouse	0	0	No	No	No	No	4	13750	48	934.678
389	1	Shatkhira	Kesha	3	1	1	Above 40	Female	Separated/Divorced/Widow(er)/Unmarried	Above Primary	Others	HH head	0	0	Yes	Yes	No	No	2	2000	24	1074.19
499	1	Shatkhira	Kesha	3	1	1	18-40 years old	Male	Married	Above Primary	Agricuture	HH head	1	1	Yes	Yes	No	No	3	8000	40	794.029
499	2	Shatkhira	Kesha	3	1	1	18-40 years old	Female	Married	Above Primary	Others	Spouse	1	1	No	No	No	No	3	8000	56	794.029
659	1	Shatkhira	Kesha	3	1	1	Above 40	Male	Married	Above Primary	Agricuture	HH head	1	1	No	Yes	No	No	6	15000	16	1060.96
659	2	Shatkhira	Kesha	3	1	1	18-40 years old	Female	Married	Above Primary	Others	Others	1	1	No	No	No	Yes	6	15000	20	1060.96
663	1	Shatkhira	Kesha	3	1	1	Above 40	Male	Married	No education	Business or self-employed	HH head	1	0	Yes	No	No	No	3	20000	56	814.878
663	2	Shatkhira	Kesha	3	1	1	Above 40	Female	Married	No education	Business or self-employed	Spouse	1	0	Yes	Yes	No	No	3	20000	12	814.878
685	1	Shatkhira	Kesha	1	0	0	18-40 years old	Male	Married	Above Primary	Business or self-employed	HH head	0	0	Yes	No	No	No	4	12000	12	1043.95
685	2	Shatkhira	Kesha	2	1	0	18-40 years old	Female	Married	Above Primary	Others	Spouse	0	0	Yes	No	No	No	4	12000	4	1043.95
843	1	Shatkhira	Kesha	2	1	0	18-40 years old	Male	Married	Above Primary	Day labor	HH head	0	0	No	No	No	No	4	17800	76	994.577
843	2	Shatkhira	Kesha	2	1	0	18-40 years old	Female	Married	Above Primary	Business or self-employed	Spouse	0	0	No	No	No	No	4	17800	80	994.577
990	1	Shatkhira	Kesha	2	1	0	Above 40	Male	Married	No education	Day labor	HH head	0	0	No	No	No	No	2	7500	52	1029.05
990	2	Shatkhira	Kesha	2	1	0	Above 40	Female	Married	No education	Others	Spouse	0	0	Yes	No	No	No	2	7500	44	1029.05
1018	1	Shatkhira	Kesha	2	1	0	Above 40	Male	Married	No education	Day labor	Spouse	0	0	No	No	No	No	2	3300	68	1028.17
1018	2	Shatkhira	Kesha	2	1	0	Above 40	Female	Married	No education	Others	HH head	0	0	No	No	No	No	2	3300	20	1028.17
1079	1	Shatkhira	Kesha	3	1	1	18-40 years old	Male	Married	Above Primary	Day labor	HH head	1	1	Yes	No	No	Yes	3	9100	64	969.815
1079	2	Shatkhira	Kesha	3	1	1	18-40 years old	Female	Married	Above Primary	Others	Spouse	1	1	Yes	Yes	No	No	3	9100	60	969.815
1094	1	Shatkhira	Kesha	2	1	0	18-40 years old	Female	Married	Above Primary	Others	Spouse	0	1	Yes	No	No	No	5	25000	88	1097.3
1094	2	Shatkhira	Kesha	3	1	1	18-40 years old	Male	Separated/Divorced/Widow(er)/Unmarried	Above Primary	Others	Others	0	1	No	Yes	No	No	5	25000	72	1097.3
1118	1	Shatkhira	Kesha	2	1	0	18-40 years old	Male	Married	Primary or less	Business or self-employed	HH head	0	1	Yes	No	No	Yes	4	8000	44	862.864
1118	2	Shatkhira	Kesha	2	1	0	18-40 years old	Female	Married	Primary or less	Others	Spouse	0	1	Yes	No	No	No	4	8000	96	862.864
1127	1	Shatkhira	Kesha	2	1	0	18-40 years old	Male	Married	Above Primary	Business or self-employed	HH head	1	0	Yes	No	No	No	6	30000	56	916.325
1127	2	Shatkhira	Kesha	0	0	0	18-40 years old	Female	Married	Above Primary	Others	Spouse	1	0	Yes	No	No	Yes	6	30000	28	916.325
1127	3	Shatkhira	Kesha	3	1	1	Above 40	Male	Married	Primary or less	Others	Others	1	0	No	Yes	No	No	6	30000	100	916.325
1208	1	Shatkhira	Kesha	3	1	1	18-40 years old	Male	Married	Above Primary	Agricuture	HH head	0	1	No	No	No	No	4	8500	80	1124.41
1208	2	Shatkhira	Kesha	1	0	0	18-40 years old	Female	Married	Above Primary	Others	Spouse	0	1	No	No	Yes	No	4	8500	24	1124.41
137	1	Shatkhira	Khesra	3	1	1	Above 40	Male	Married	No education	Agricuture	HH head	1	0	Yes	No	No	No	3	15000	80	1469.22
137	2	Shatkhira	Khesra	3	1	1	18-40 years old	Female	Married	Primary or less	Agricuture	Spouse	1	0	Yes	Yes	No	No	3	15000	24	1469.22
346	1	Shatkhira	Khesra	3	1	1	Above 40	Male	Married	Above Primary	Business or self-employed	HH head	0	1	No	Yes	No	No	6	20000	56	1672.91
346	2	Shatkhira	Khesra	2	1	0	18-40 years old	Male	Married	Above Primary	Agricuture	Others	0	1	Yes	Yes	No	No	6	20000	60	1672.91
346	3	Shatkhira	Khesra	2	1	0	18-40 years old	Female	Married	Above Primary	Business or self-employed	Others	0	1	No	Yes	No	No	6	20000	60	1672.91
490	1	Shatkhira	Khesra	2	1	0	18-40 years old	Male	Married	Above Primary	Business or self-employed	HH head	1	1	Yes	No	Yes	No	7	28000	48	1235.3
490	2	Shatkhira	Khesra	3	1	1	18-40 years old	Female	Married	Above Primary	Others	Spouse	1	1	Yes	No	No	No	7	28000	48	1235.3
490	3	Shatkhira	Khesra	3	1	1	Above 40	Male	Married	Above Primary	Business or self-employed	Others	1	1	No	No	No	No	7	28000	20	1235.3
654	1	Shatkhira	Khesra	3	1	1	Above 40	Male	Married	No education	Day labor	HH head	0	0	Yes	No	No	Yes	3	10000	40	1290.55
654	2	Shatkhira	Khesra	3	1	1	18-40 years old	Female	Married	Primary or less	Day labor	Spouse	0	0	Yes	No	No	No	3	10000	64	1290.55
655	1	Shatkhira	Khesra	3	1	1	Above 40	Male	Married	Above Primary	Others	HH head	0	1	No	No	No	No	5	9500	40	1256.2
655	2	Shatkhira	Khesra	2	1	0	18-40 years old	Female	Married	Above Primary	Others	Spouse	0	1	No	No	No	No	5	9500	60	1256.2
669	1	Shatkhira	Khesra	3	1	1	Above 40	Male	Married	Primary or less	Agricuture	HH head	1	0	No	No	No	No	2	10000	60	747.287
669	2	Shatkhira	Khesra	3	1	1	Above 40	Female	Married	Primary or less	Agricuture	Spouse	1	0	No	Yes	No	No	2	10000	32	747.287
689	1	Shatkhira	Khesra	3	1	1	Above 40	Male	Married	Above Primary	Others	HH head	1	1	Yes	No	Yes	Yes	3	15000	56	626.445
689	2	Shatkhira	Khesra	3	1	1	Above 40	Female	Married	Above Primary	Agricuture	Spouse	1	1	No	No	No	No	3	15000	52	626.445
750	1	Shatkhira	Khesra	3	1	1	Above 40	Male	Married	Above Primary	Day labor	HH head	0	0	No	No	No	Yes	3	8500	56	1359.37
750	2	Shatkhira	Khesra	3	1	1	18-40 years old	Female	Married	Above Primary	Others	Spouse	0	0	No	No	No	No	3	8500	48	1359.37
917	1	Shatkhira	Khesra	3	1	1	Above 40	Male	Married	Above Primary	Day labor	HH head	0	0	No	No	No	No	3	8500	20	1453.46
917	2	Shatkhira	Khesra	3	1	1	18-40 years old	Female	Married	Above Primary	Others	Spouse	0	0	No	No	No	No	3	8500	48	1453.46
946	1	Shatkhira	Khesra	3	1	1	18-40 years old	Female	Married	No education	Others	Spouse	1	0	No	No	No	No	5	12000	44	1453.88
946	2	Shatkhira	Khesra	3	1	1	Above 40	Male	Married	Primary or less	Agricuture	Others	1	0	Yes	No	No	No	5	12000	64	1453.88
1011	1	Shatkhira	Khesra	3	1	1	Above 40	Male	Married	Primary or less	Agricuture	HH head	1	0	No	Yes	No	No	2	8000	40	672.661
1011	2	Shatkhira	Khesra	3	1	1	Above 40	Female	Married	Primary or less	Agricuture	Spouse	1	0	No	No	No	No	2	8000	36	672.661
1080	1	Shatkhira	Khesra	3	1	1	Above 40	Male	Married	Primary or less	Agricuture	HH head	0	0	No	No	No	No	2	4000	12	536.573
1080	2	Shatkhira	Khesra	3	1	1	Above 40	Female	Married	Primary or less	Agricuture	Spouse	0	0	No	No	No	No	2	4000	40	536.573
1185	1	Shatkhira	Khesra	3	1	1	Above 40	Male	Married	Above Primary	Agricuture	HH head	1	0	No	No	No	No	4	8000	40	1248.3
1185	2	Shatkhira	Khesra	3	1	1	18-40 years old	Female	Married	Above Primary	Agricuture	Spouse	1	0	No	No	No	No	4	8000	48	1248.3
26	1	Shatkhira	Kholilnagar	2	1	0	Above 40	Male	Married	Above Primary	Others	HH head	0	1	Yes	No	No	Yes	3	10000	72	481.752
26	2	Shatkhira	Kholilnagar	2	1	0	18-40 years old	Female	Married	Above Primary	Others	Spouse	0	1	Yes	No	No	Yes	3	10000	40	481.752
29	1	Shatkhira	Kholilnagar	2	1	0	18-40 years old	Male	Married	Above Primary	Day labor	HH head	0	0	No	No	No	Yes	3	8000	56	621.181
29	2	Shatkhira	Kholilnagar	1	0	0	18-40 years old	Female	Married	No education	Others	Spouse	0	0	Yes	No	No	No	3	8000	48	621.181
114	1	Shatkhira	Kholilnagar	2	1	0	18-40 years old	Male	Married	Above Primary	Business or self-employed	HH head	0	1	No	No	No	Yes	2	6000	72	67.3216
114	2	Shatkhira	Kholilnagar	2	1	0	18-40 years old	Female	Married	Above Primary	Others	Spouse	0	1	No	No	No	No	2	6000	44	67.3216
165	1	Shatkhira	Kholilnagar	2	1	0	18-40 years old	Male	Married	Primary or less	Day labor	HH head	0	0	Yes	No	No	No	3	7000	64	459.2
165	2	Shatkhira	Kholilnagar	3	1	1	18-40 years old	Female	Married	Above Primary	Others	Spouse	0	0	No	No	No	No	3	7000	84	459.2
298	1	Shatkhira	Kholilnagar	3	1	1	Above 40	Female	Separated/Divorced/Widow(er)/Unmarried	No education	Business or self-employed	HH head	1	1	Yes	Yes	No	No	3	3000	36	301.393
388	1	Shatkhira	Kholilnagar	2	1	0	Above 40	Male	Married	Above Primary	Day labor	HH head	0	0	No	Yes	No	No	4	7000	64	441.328
388	2	Shatkhira	Kholilnagar	3	1	1	18-40 years old	Female	Married	Above Primary	Others	Spouse	0	0	No	No	No	No	4	7000	64	441.328
390	1	Shatkhira	Kholilnagar	3	1	1	18-40 years old	Female	Married	Above Primary	Agricuture	Spouse	0	0	Yes	Yes	No	No	3	3000	16	26.5715
593	1	Shatkhira	Kholilnagar	0	0	0	Above 40	Male	Married	No education	Day labor	HH head	0	0	No	Yes	No	Yes	4	10000	56	326.075
593	2	Shatkhira	Kholilnagar	0	0	0	18-40 years old	Female	Married	No education	Day labor	Spouse	0	0	No	Yes	No	Yes	4	10000	60	326.075
717	1	Shatkhira	Kholilnagar	3	1	1	18-40 years old	Male	Married	No education	Day labor	HH head	0	0	No	No	No	No	6	4500	64	619.544
717	2	Shatkhira	Kholilnagar	0	0	0	18-40 years old	Female	Married	Primary or less	Others	Spouse	0	0	Yes	No	No	No	6	4500	44	619.544
717	3	Shatkhira	Kholilnagar	3	1	1	Above 40	Female	Separated/Divorced/Widow(er)/Unmarried	No education	Others	Others	0	0	No	No	No	No	6	4500	52	619.544
822	1	Shatkhira	Kholilnagar	2	1	0	Above 40	Male	Married	No education	Day labor	HH head	0	1	Yes	No	No	No	6	12000	44	279.623
822	2	Shatkhira	Kholilnagar	3	1	1	18-40 years old	Male	Married	Above Primary	Day labor	Others	0	1	No	No	No	No	6	12000	52	279.623
822	3	Shatkhira	Kholilnagar	1	0	0	18-40 years old	Female	Married	Above Primary	Others	Others	0	1	Yes	No	No	No	6	12000	76	279.623
914	1	Shatkhira	Kholilnagar	3	1	1	18-40 years old	Male	Married	Primary or less	Day labor	HH head	1	0	No	No	No	No	3	7000	60	312.323
914	2	Shatkhira	Kholilnagar	3	1	1	18-40 years old	Female	Married	Above Primary	Others	Spouse	1	0	Yes	No	No	No	3	7000	80	312.323
972	1	Shatkhira	Kholilnagar	3	1	1	Above 40	Male	Married	No education	Day labor	HH head	0	1	No	No	No	No	5	6000	36	621.882
972	2	Shatkhira	Kholilnagar	3	1	1	18-40 years old	Female	Married	No education	Agricuture	Spouse	0	1	No	Yes	No	No	5	6000	44	621.882
999	1	Shatkhira	Kholilnagar	3	1	1	18-40 years old	Male	Married	Primary or less	Business or self-employed	HH head	0	0	No	No	No	Yes	3	12000	56	571.851
999	2	Shatkhira	Kholilnagar	3	1	1	18-40 years old	Female	Married	Above Primary	Business or self-employed	Spouse	0	0	Yes	No	No	No	3	12000	44	571.851
1017	1	Shatkhira	Kholilnagar	2	1	0	Above 40	Female	Married	Above Primary	Others	Spouse	0	1	Yes	Yes	No	No	3	16000	56	713.342
1017	2	Shatkhira	Kholilnagar	2	1	0	18-40 years old	Male	Separated/Divorced/Widow(er)/Unmarried	Above Primary	Others	Others	0	1	No	No	No	No	3	16000	72	713.342
1039	1	Shatkhira	Kholilnagar	3	1	1	Above 40	Male	Married	Primary or less	Business or self-employed	HH head	0	1	Yes	No	No	No	5	10000	72	33.9491
1039	2	Shatkhira	Kholilnagar	3	1	1	Above 40	Female	Married	Primary or less	Others	Spouse	0	1	Yes	No	No	No	5	10000	52	33.9491
1144	1	Shatkhira	Kholilnagar	3	1	1	Above 40	Male	Married	Primary or less	Day labor	Others	1	1	Yes	No	No	Yes	6	20000	84	276.74
1144	2	Shatkhira	Kholilnagar	2	1	0	18-40 years old	Female	Married	Above Primary	Agricuture	Others	1	1	Yes	No	No	No	6	20000	52	276.74
1148	1	Shatkhira	Kholilnagar	3	1	1	Above 40	Male	Married	Above Primary	Day labor	HH head	0	0	No	No	No	No	4	6500	56	16.5459
1159	1	Shatkhira	Kholilnagar	3	1	1	18-40 years old	Male	Married	Primary or less	Business or self-employed	HH head	1	1	Yes	No	No	No	5	15000	52	449.345
1159	2	Shatkhira	Kholilnagar	2	1	0	18-40 years old	Female	Married	Above Primary	Others	Spouse	1	1	No	Yes	No	No	5	15000	44	449.345
1159	3	Shatkhira	Kholilnagar	3	1	1	Above 40	Male	Married	Primary or less	Others	Others	1	1	No	Yes	No	No	5	15000	28	449.345
1159	4	Shatkhira	Kholilnagar	3	1	1	Above 40	Female	Married	No education	Others	Others	1	1	No	Yes	No	No	5	15000	36	449.345
1182	1	Shatkhira	Kholilnagar	3	1	1	18-40 years old	Male	Married	Primary or less	Business or self-employed	HH head	1	1	Yes	No	No	No	6	30000	48	547.11
1182	2	Shatkhira	Kholilnagar	3	1	1	18-40 years old	Female	Married	Above Primary	Business or self-employed	Spouse	1	1	Yes	Yes	No	No	6	30000	64	547.11
1182	3	Shatkhira	Kholilnagar	2	1	0	Above 40	Male	Separated/Divorced/Widow(er)/Unmarried	Primary or less	Agricuture	Others	1	1	No	Yes	No	No	6	30000	64	547.11
1196	1	Shatkhira	Kholilnagar	3	1	1	Above 40	Male	Married	Above Primary	Others	HH head	0	0	Yes	Yes	No	No	3	5000	68	696.807
1196	2	Shatkhira	Kholilnagar	3	1	1	Above 40	Female	Married	Above Primary	Others	Spouse	0	0	No	Yes	No	No	3	5000	40	696.807
90	1	Shatkhira	Khorda	2	1	0	Above 40	Male	Married	Above Primary	Others	HH head	0	0	No	Yes	No	Yes	4	8000	56	1306.34
90	2	Shatkhira	Khorda	3	1	1	18-40 years old	Female	Married	Above Primary	Others	Spouse	0	0	No	Yes	No	No	4	8000	64	1306.34
213	1	Shatkhira	Khorda	2	1	0	18-40 years old	Female	Married	Above Primary	Others	HH head	1	1	Yes	Yes	No	No	5	40000	56	1290.38
213	2	Shatkhira	Khorda	3	1	1	Above 40	Male	Married	Primary or less	Agricuture	Others	1	1	Yes	No	No	No	5	40000	64	1290.38
213	3	Shatkhira	Khorda	2	1	0	18-40 years old	Female	Married	Above Primary	Others	Others	1	1	No	No	No	No	5	40000	76	1290.38
854	1	Shatkhira	Khorda	3	1	1	18-40 years old	Male	Married	Above Primary	Business or self-employed	HH head	1	1	Yes	No	No	No	4	50000	56	1401.55
854	2	Shatkhira	Khorda	0	0	0	18-40 years old	Female	Married	Above Primary	Others	Spouse	1	1	No	No	No	No	4	50000	60	1401.55
17	1	Shatkhira	Kolia	3	1	1	Above 40	Female	Separated/Divorced/Widow(er)/Unmarried	Above Primary	Others	HH head	1	1	Yes	No	No	No	3	5100	52	306.9
32	1	Shatkhira	Kolia	2	1	0	Above 40	Male	Married	Above Primary	Others	HH head	0	0	No	Yes	No	Yes	5	25000	48	186.379
32	2	Shatkhira	Kolia	3	1	1	18-40 years old	Female	Married	Above Primary	Others	Spouse	0	0	No	Yes	No	No	5	25000	36	186.379
37	1	Shatkhira	Kolia	2	1	0	18-40 years old	Male	Married	Above Primary	Agricuture	HH head	0	1	No	No	No	No	5	20000	72	262.284
37	2	Shatkhira	Kolia	2	1	0	18-40 years old	Female	Married	Above Primary	Others	Spouse	0	1	No	No	No	No	5	20000	76	262.284
50	1	Shatkhira	Kolia	2	1	0	Above 40	Male	Married	No education	Agricuture	HH head	0	1	Yes	No	No	No	5	5750	44	246.029
50	2	Shatkhira	Kolia	3	1	1	Above 40	Female	Married	Above Primary	Agricuture	Spouse	0	1	Yes	No	No	No	5	5750	32	246.029
54	1	Shatkhira	Kolia	3	1	1	Above 40	Male	Married	Primary or less	Day labor	HH head	0	1	No	No	Yes	No	3	10000	44	276.034
54	2	Shatkhira	Kolia	2	1	0	Above 40	Female	Married	Primary or less	Others	Spouse	0	1	No	No	No	No	3	10000	44	276.034
85	1	Shatkhira	Kolia	3	1	1	18-40 years old	Male	Married	Above Primary	Day labor	HH head	0	0	Yes	No	No	No	3	7000	48	265.995
85	2	Shatkhira	Kolia	2	1	0	18-40 years old	Female	Married	Above Primary	Others	Spouse	0	0	Yes	Yes	No	Yes	3	7000	32	265.995
102	1	Shatkhira	Kolia	3	1	1	Above 40	Male	Married	No education	Day labor	HH head	1	1	No	No	No	No	3	10000	16	168.369
102	2	Shatkhira	Kolia	3	1	1	Above 40	Female	Married	No education	Others	Spouse	1	1	No	No	No	No	3	10000	8	168.369
108	1	Shatkhira	Kolia	2	1	0	Above 40	Male	Married	Above Primary	Agricuture	HH head	0	1	No	Yes	No	No	5	12000	24	205.835
108	2	Shatkhira	Kolia	3	1	1	Above 40	Female	Married	Primary or less	Others	Spouse	0	1	No	No	No	No	5	12000	36	205.835
132	1	Shatkhira	Kolia	3	1	1	Above 40	Male	Married	Primary or less	Agricuture	HH head	1	1	No	No	No	No	6	20000	32	112.537
132	2	Shatkhira	Kolia	3	1	1	18-40 years old	Male	Married	Above Primary	Others	Others	1	1	Yes	No	No	No	6	20000	76	112.537
132	3	Shatkhira	Kolia	3	1	1	18-40 years old	Female	Married	Above Primary	Others	Others	1	1	Yes	No	No	No	6	20000	52	112.537
200	1	Shatkhira	Kolia	3	1	1	Above 40	Female	Separated/Divorced/Widow(er)/Unmarried	No education	Day labor	HH head	0	0	No	No	No	No	1	3000	36	318.845
287	1	Shatkhira	Kolia	3	1	1	Above 40	Female	Married	Above Primary	Others	Spouse	1	1	No	Yes	No	No	4	10000	28	494
287	2	Shatkhira	Kolia	1	0	0	18-40 years old	Male	Separated/Divorced/Widow(er)/Unmarried	Above Primary	Others	Others	1	1	No	No	No	No	4	10000	44	494
319	1	Shatkhira	Kolia	3	1	1	Above 40	Female	Separated/Divorced/Widow(er)/Unmarried	Above Primary	Agricuture	HH head	0	0	No	No	No	No	1	500	64	231.516
337	1	Shatkhira	Kolia	3	1	1	Above 40	Male	Married	Above Primary	Agricuture	HH head	0	0	No	No	No	No	2	10000	56	1598.19
337	2	Shatkhira	Kolia	3	1	1	18-40 years old	Female	Married	Above Primary	Others	Spouse	0	0	No	Yes	No	No	2	10000	60	1598.19
397	1	Shatkhira	Kolia	2	1	0	Above 40	Male	Married	No education	Agricuture	HH head	0	0	No	Yes	No	Yes	3	16000	28	264.497
397	2	Shatkhira	Kolia	3	1	1	Above 40	Female	Married	No education	Day labor	Spouse	0	0	Yes	No	No	No	3	16000	40	264.497
448	1	Shatkhira	Kolia	2	1	0	Above 40	Male	Married	No education	Agricuture	HH head	1	0	Yes	No	No	Yes	3	10000	80	155.117
448	2	Shatkhira	Kolia	0	0	0	Above 40	Female	Married	No education	Others	Spouse	1	0	No	No	No	No	3	10000	64	155.117
453	1	Shatkhira	Kolia	3	1	1	Above 40	Male	Married	Primary or less	Agricuture	HH head	0	0	No	No	No	No	3	10000	68	255.042
453	2	Shatkhira	Kolia	3	1	1	Above 40	Female	Married	Above Primary	Others	Spouse	0	0	No	Yes	No	No	3	10000	24	255.042
455	1	Shatkhira	Kolia	2	1	0	18-40 years old	Male	Separated/Divorced/Widow(er)/Unmarried	Above Primary	Agricuture	HH head	0	1	No	Yes	No	No	2	8000	8	278.559
455	2	Shatkhira	Kolia	3	1	1	Above 40	Female	Separated/Divorced/Widow(er)/Unmarried	No education	Others	Others	0	1	No	Yes	No	No	2	8000	4	278.559
484	1	Shatkhira	Kolia	2	1	0	18-40 years old	Male	Married	Above Primary	Day labor	HH head	0	0	Yes	No	No	Yes	3	6000	68	150.782
484	2	Shatkhira	Kolia	2	1	0	18-40 years old	Female	Married	Above Primary	Others	Spouse	0	0	Yes	No	No	No	3	6000	76	150.782
546	1	Shatkhira	Kolia	2	1	0	18-40 years old	Male	Married	Above Primary	Others	HH head	1	1	Yes	Yes	No	Yes	5	28000	12	300.988
546	2	Shatkhira	Kolia	3	1	1	18-40 years old	Female	Married	Above Primary	Others	Spouse	1	1	Yes	No	No	No	5	28000	68	300.988
546	3	Shatkhira	Kolia	3	1	1	Above 40	Male	Married	No education	Others	Others	1	1	No	Yes	No	No	5	28000	4	300.988
546	4	Shatkhira	Kolia	2	1	0	Above 40	Female	Married	Primary or less	Others	Others	1	1	No	Yes	No	No	5	28000	8	300.988
552	1	Shatkhira	Kolia	3	1	1	18-40 years old	Female	Married	Primary or less	Others	Spouse	0	0	No	No	No	No	3	9000	52	277.571
552	2	Shatkhira	Kolia	1	0	0	18-40 years old	Male	Married	Above Primary	Day labor	HH head	0	0	No	No	No	Yes	3	9000	64	277.571
609	1	Shatkhira	Kolia	3	1	1	Above 40	Male	Married	No education	Agricuture	HH head	0	0	No	Yes	No	No	2	7000	8	231.604
609	2	Shatkhira	Kolia	3	1	1	Above 40	Female	Married	No education	Others	Spouse	0	0	No	No	No	No	2	7000	32	231.604
644	1	Shatkhira	Kolia	3	1	1	Above 40	Female	Separated/Divorced/Widow(er)/Unmarried	No education	Agricuture	HH head	0	0	No	No	No	No	3	5000	12	263.745
681	1	Shatkhira	Kolia	2	1	0	18-40 years old	Male	Married	Primary or less	Agricuture	HH head	1	1	No	No	No	No	4	10000	56	191.454
681	2	Shatkhira	Kolia	2	1	0	18-40 years old	Female	Married	Above Primary	Others	Spouse	1	1	No	No	No	No	4	10000	72	191.454
682	1	Shatkhira	Kolia	2	1	0	18-40 years old	Male	Married	Above Primary	Day labor	HH head	0	1	Yes	No	No	Yes	3	9000	44	350.013
682	2	Shatkhira	Kolia	2	1	0	18-40 years old	Female	Married	Above Primary	Others	Spouse	0	1	Yes	No	No	No	3	9000	28	350.013
684	1	Shatkhira	Kolia	3	1	1	Above 40	Male	Separated/Divorced/Widow(er)/Unmarried	No education	Agricuture	HH head	0	0	No	No	No	Yes	3	15000	60	639.096
684	2	Shatkhira	Kolia	3	1	1	Above 40	Male	Married	No education	Others	Others	0	0	No	Yes	No	No	3	15000	24	639.096
684	3	Shatkhira	Kolia	3	1	1	Above 40	Female	Married	Primary or less	Others	Others	0	0	No	Yes	No	No	3	15000	28	639.096
714	1	Shatkhira	Kolia	2	1	0	Above 40	Female	Separated/Divorced/Widow(er)/Unmarried	Primary or less	Day labor	HH head	0	0	No	Yes	No	No	1	2000	24	934.874
752	1	Shatkhira	Kolia	3	1	1	Above 40	Female	Married	Primary or less	Agricuture	Spouse	0	0	Yes	Yes	No	No	4	3000	20	304.107
752	2	Shatkhira	Kolia	2	1	0	Above 40	Male	Married	Above Primary	Agricuture	HH head	0	0	Yes	Yes	Yes	No	4	3000	16	304.107
783	1	Shatkhira	Kolia	3	1	1	18-40 years old	Male	Married	Primary or less	Business or self-employed	HH head	1	0	Yes	No	No	No	3	10000	48	268.603
783	2	Shatkhira	Kolia	3	1	1	18-40 years old	Female	Married	Above Primary	Agricuture	Spouse	1	0	No	No	No	No	3	10000	16	268.603
803	1	Shatkhira	Kolia	3	1	1	Above 40	Male	Married	Above Primary	Business or self-employed	HH head	0	0	Yes	No	No	No	6	15000	88	326.287
803	2	Shatkhira	Kolia	3	1	1	18-40 years old	Female	Married	Above Primary	Others	Spouse	0	0	Yes	No	No	No	6	15000	56	326.287
853	1	Shatkhira	Kolia	2	1	0	18-40 years old	Male	Married	Primary or less	Day labor	HH head	1	0	Yes	No	No	No	3	9000	32	359.589
853	2	Shatkhira	Kolia	3	1	1	18-40 years old	Female	Married	Primary or less	Others	Spouse	1	0	Yes	No	No	No	3	9000	28	359.589
968	1	Shatkhira	Kolia	3	1	1	Above 40	Male	Married	Primary or less	Day labor	HH head	0	0	Yes	No	No	Yes	4	9000	28	140.005
968	2	Shatkhira	Kolia	3	1	1	18-40 years old	Female	Married	Above Primary	Others	Spouse	0	0	Yes	No	No	No	4	9000	32	140.005
970	1	Shatkhira	Kolia	2	1	0	18-40 years old	Female	Married	Primary or less	Others	Spouse	0	0	No	No	No	No	4	9000	40	399.31
971	1	Shatkhira	Kolia	3	1	1	18-40 years old	Male	Married	Primary or less	Agricuture	HH head	0	1	No	No	No	No	4	60000	68	238.64
971	2	Shatkhira	Kolia	3	1	1	18-40 years old	Female	Married	Above Primary	Agricuture	Spouse	0	1	No	No	No	No	4	60000	80	238.64
978	1	Shatkhira	Kolia	3	1	1	Above 40	Male	Married	Above Primary	Others	HH head	0	0	Yes	No	Yes	No	4	27000	44	225.909
978	2	Shatkhira	Kolia	3	1	1	18-40 years old	Female	Married	Above Primary	Agricuture	Spouse	0	0	No	No	No	No	4	27000	52	225.909
996	1	Shatkhira	Kolia	2	1	0	Above 40	Male	Married	Primary or less	Business or self-employed	HH head	1	1	Yes	Yes	No	No	4	17000	44	763.74
996	2	Shatkhira	Kolia	2	1	0	18-40 years old	Female	Married	Primary or less	Others	Spouse	1	1	No	No	No	No	4	17000	48	763.74
1015	1	Shatkhira	Kolia	3	1	1	Above 40	Male	Married	No education	Business or self-employed	HH head	0	1	No	No	No	No	7	17000	64	246.283
1015	2	Shatkhira	Kolia	3	1	1	18-40 years old	Male	Married	Above Primary	Agricuture	Others	0	1	Yes	No	No	No	7	17000	60	246.283
1015	3	Shatkhira	Kolia	2	1	0	18-40 years old	Female	Married	Above Primary	Others	Others	0	1	Yes	No	No	Yes	7	17000	64	246.283
1126	1	Shatkhira	Kolia	3	1	1	Above 40	Male	Married	Primary or less	Agricuture	HH head	0	0	Yes	No	No	No	2	12000	48	282.583
1126	2	Shatkhira	Kolia	3	1	1	Above 40	Female	Married	Primary or less	Others	Spouse	0	0	Yes	Yes	No	No	2	12000	36	282.583
1145	1	Shatkhira	Kolia	2	1	0	Above 40	Male	Married	Primary or less	Business or self-employed	HH head	1	1	Yes	Yes	No	No	6	15000	28	405.385
1145	2	Shatkhira	Kolia	1	0	0	18-40 years old	Female	Married	Above Primary	Others	Others	1	1	Yes	No	No	No	6	15000	16	405.385
1145	3	Shatkhira	Kolia	2	1	0	Above 40	Female	Separated/Divorced/Widow(er)/Unmarried	No education	Others	Others	1	1	No	Yes	No	Yes	6	15000	4	405.385
1212	1	Shatkhira	Kolia	3	1	1	Above 40	Male	Married	Primary or less	Agricuture	HH head	1	0	No	No	No	Yes	5	15000	52	1712.16
1212	2	Shatkhira	Kolia	2	1	0	18-40 years old	Female	Married	Primary or less	Others	Spouse	1	0	No	No	No	No	5	15000	24	1712.16
28	1	Shatkhira	Kumira	2	1	0	18-40 years old	Male	Married	Above Primary	Business or self-employed	HH head	0	1	No	No	No	No	2	15000	68	1304.61
40	1	Shatkhira	Kumira	3	1	1	Above 40	Male	Married	Primary or less	Agricuture	HH head	1	0	Yes	Yes	No	No	4	8000	36	423.182
40	2	Shatkhira	Kumira	2	1	0	18-40 years old	Female	Married	Above Primary	Others	Spouse	1	0	Yes	Yes	No	No	4	8000	40	423.182
61	1	Shatkhira	Kumira	1	0	0	Above 40	Male	Married	Primary or less	Day labor	HH head	1	0	Yes	Yes	No	Yes	3	14000	36	1188.39
61	2	Shatkhira	Kumira	2	1	0	18-40 years old	Female	Married	Primary or less	Others	Spouse	1	0	Yes	Yes	No	No	3	14000	36	1188.39
100	1	Shatkhira	Kumira	2	1	0	18-40 years old	Male	Married	Primary or less	Day labor	HH head	0	0	No	No	No	No	5	10000	24	1902.41
100	2	Shatkhira	Kumira	2	1	0	18-40 years old	Female	Married	Primary or less	Others	Spouse	0	0	Yes	No	No	No	5	10000	28	1902.41
110	1	Shatkhira	Kumira	2	1	0	Above 40	Male	Married	Primary or less	Business or self-employed	HH head	1	0	Yes	No	No	No	4	12000	52	1146.24
110	2	Shatkhira	Kumira	2	1	0	18-40 years old	Female	Married	No education	Others	Others	1	0	No	No	No	No	4	12000	72	1146.24
148	1	Shatkhira	Kumira	3	1	1	Above 40	Female	Separated/Divorced/Widow(er)/Unmarried	No education	Day labor	HH head	0	0	No	Yes	No	No	1	2560	28	1124.23
171	1	Shatkhira	Kumira	3	1	1	Above 40	Female	Separated/Divorced/Widow(er)/Unmarried	Above Primary	Day labor	HH head	1	0	No	No	No	No	1	4000	24	186.082
175	1	Shatkhira	Kumira	3	1	1	18-40 years old	Male	Married	Primary or less	Day labor	HH head	0	0	Yes	Yes	No	No	5	8000	60	1110.34
175	2	Shatkhira	Kumira	3	1	1	18-40 years old	Female	Married	Primary or less	Others	Spouse	0	0	Yes	Yes	No	No	5	8000	36	1110.34
179	1	Shatkhira	Kumira	3	1	1	18-40 years old	Male	Married	Above Primary	Day labor	HH head	0	0	Yes	No	No	No	3	10000	84	614.017
179	2	Shatkhira	Kumira	2	1	0	18-40 years old	Female	Married	Above Primary	Others	Spouse	0	0	Yes	No	No	No	3	10000	52	614.017
207	1	Shatkhira	Kumira	3	1	1	18-40 years old	Male	Married	Above Primary	Others	HH head	0	1	Yes	No	No	No	3	8000	48	1111.03
207	2	Shatkhira	Kumira	3	1	1	18-40 years old	Female	Married	Above Primary	Others	Spouse	0	1	Yes	No	No	No	3	8000	56	1111.03
229	1	Shatkhira	Kumira	3	1	1	18-40 years old	Male	Married	Above Primary	Business or self-employed	HH head	0	1	No	No	No	No	3	15000	60	304.687
229	2	Shatkhira	Kumira	3	1	1	18-40 years old	Female	Married	Above Primary	Agricuture	Spouse	0	1	No	No	No	No	3	15000	56	304.687
244	1	Shatkhira	Kumira	2	1	0	Above 40	Male	Married	Primary or less	Day labor	HH head	0	1	No	Yes	No	Yes	4	12000	20	826.666
244	2	Shatkhira	Kumira	2	1	0	18-40 years old	Female	Married	Above Primary	Agricuture	Spouse	0	1	Yes	Yes	No	No	4	12000	40	826.666
246	1	Shatkhira	Kumira	3	1	1	18-40 years old	Male	Married	Above Primary	Business or self-employed	HH head	1	1	Yes	No	No	No	3	40000	76	1298.58
246	2	Shatkhira	Kumira	2	1	0	18-40 years old	Female	Married	Above Primary	Others	Spouse	1	1	Yes	No	No	No	3	40000	76	1298.58
246	3	Shatkhira	Kumira	2	1	0	Above 40	Female	Married	Primary or less	Others	Others	1	1	No	Yes	No	No	3	40000	44	1298.58
278	1	Shatkhira	Kumira	2	1	0	18-40 years old	Male	Married	Primary or less	Business or self-employed	HH head	1	0	Yes	No	No	No	4	40000	44	1125.14
278	2	Shatkhira	Kumira	2	1	0	18-40 years old	Female	Married	Above Primary	Business or self-employed	Spouse	1	0	Yes	No	No	No	4	40000	60	1125.14
314	1	Shatkhira	Kumira	2	1	0	18-40 years old	Male	Married	Above Primary	Business or self-employed	HH head	0	1	Yes	No	No	No	5	12000	20	370.825
314	2	Shatkhira	Kumira	2	1	0	18-40 years old	Female	Married	Primary or less	Others	Spouse	0	1	Yes	No	No	No	5	12000	48	370.825
318	1	Shatkhira	Kumira	3	1	1	18-40 years old	Male	Married	No education	Day labor	HH head	1	1	Yes	No	No	No	3	9000	60	1115.25
318	2	Shatkhira	Kumira	0	0	0	18-40 years old	Female	Married	Above Primary	Others	Spouse	1	1	No	No	No	No	3	9000	60	1115.25
330	1	Shatkhira	Kumira	2	1	0	18-40 years old	Male	Married	Primary or less	Agricuture	HH head	0	0	Yes	No	No	No	4	8000	72	1810.97
330	2	Shatkhira	Kumira	2	1	0	18-40 years old	Female	Married	Above Primary	Agricuture	Spouse	0	0	Yes	Yes	No	No	4	8000	32	1810.97
340	1	Shatkhira	Kumira	2	1	0	Above 40	Male	Married	No education	Others	HH head	0	1	No	No	No	No	6	14000	48	1134.28
340	2	Shatkhira	Kumira	2	1	0	Above 40	Female	Married	Above Primary	Others	Spouse	0	1	No	No	No	No	6	14000	40	1134.28
373	1	Shatkhira	Kumira	3	1	1	18-40 years old	Male	Married	No education	Day labor	HH head	1	0	Yes	No	Yes	Yes	3	8000	56	191.797
373	2	Shatkhira	Kumira	2	1	0	18-40 years old	Female	Married	No education	Others	Spouse	1	0	Yes	No	No	No	3	8000	32	191.797
379	1	Shatkhira	Kumira	2	1	0	Above 40	Male	Married	Primary or less	Business or self-employed	HH head	1	1	Yes	No	No	No	6	20000	44	1132.41
379	2	Shatkhira	Kumira	2	1	0	18-40 years old	Female	Married	Above Primary	Others	Others	1	1	No	No	No	No	6	20000	48	1132.41
379	3	Shatkhira	Kumira	2	1	0	18-40 years old	Male	Separated/Divorced/Widow(er)/Unmarried	Above Primary	Others	Others	1	1	No	No	No	No	6	20000	64	1132.41
399	1	Shatkhira	Kumira	2	1	0	18-40 years old	Male	Married	No education	Day labor	HH head	1	0	Yes	No	No	No	4	15000	60	477.248
399	2	Shatkhira	Kumira	3	1	1	18-40 years old	Female	Married	No education	Others	Spouse	1	0	Yes	No	No	No	4	15000	56	477.248
430	1	Shatkhira	Kumira	3	1	1	Above 40	Male	Married	Above Primary	Others	HH head	1	1	Yes	Yes	Yes	No	3	55000	36	270.421
430	2	Shatkhira	Kumira	3	1	1	Above 40	Female	Married	Above Primary	Others	Spouse	1	1	Yes	Yes	No	No	3	55000	32	270.421
440	1	Shatkhira	Kumira	3	1	1	Above 40	Male	Married	Primary or less	Business or self-employed	HH head	1	1	No	No	No	No	6	15000	4	420.359
440	2	Shatkhira	Kumira	3	1	1	18-40 years old	Male	Married	Above Primary	Business or self-employed	Others	1	1	Yes	No	No	No	6	15000	40	420.359
440	3	Shatkhira	Kumira	1	0	0	18-40 years old	Female	Married	Above Primary	Others	Others	1	1	Yes	Yes	No	No	6	15000	40	420.359
459	1	Shatkhira	Kumira	3	1	1	Above 40	Male	Married	No education	Day labor	HH head	1	1	Yes	Yes	No	No	7	25000	60	210.657
459	2	Shatkhira	Kumira	0	0	0	18-40 years old	Female	Married	Above Primary	Others	Others	1	1	No	No	No	Yes	7	25000	68	210.657
459	3	Shatkhira	Kumira	3	1	1	Above 40	Male	Separated/Divorced/Widow(er)/Unmarried	No education	Others	Others	1	1	No	No	No	No	7	25000	76	210.657
478	1	Shatkhira	Kumira	1	0	0	18-40 years old	Male	Married	Primary or less	Day labor	HH head	0	1	Yes	No	Yes	No	5	8000	72	132.259
478	2	Shatkhira	Kumira	0	0	0	18-40 years old	Female	Married	No education	Others	Spouse	0	1	Yes	Yes	No	No	5	8000	16	132.259
478	3	Shatkhira	Kumira	2	1	0	Above 40	Female	Separated/Divorced/Widow(er)/Unmarried	No education	Others	Others	0	1	No	Yes	No	No	5	8000	28	132.259
481	1	Shatkhira	Kumira	3	1	1	Above 40	Male	Married	Primary or less	Business or self-employed	HH head	1	1	Yes	No	Yes	No	5	15000	44	1766.42
481	2	Shatkhira	Kumira	3	1	1	Above 40	Female	Married	Primary or less	Others	Spouse	1	1	Yes	Yes	Yes	No	5	15000	44	1766.42
501	1	Shatkhira	Kumira	2	1	0	Above 40	Male	Married	Primary or less	Day labor	HH head	0	1	Yes	No	No	No	7	16500	44	1801.12
501	2	Shatkhira	Kumira	2	1	0	Above 40	Female	Married	Primary or less	Agricuture	Spouse	0	1	No	No	No	No	7	16500	52	1801.12
501	3	Shatkhira	Kumira	2	1	0	Above 40	Female	Separated/Divorced/Widow(er)/Unmarried	No education	Others	Others	0	1	No	No	No	No	7	16500	36	1801.12
550	1	Shatkhira	Kumira	3	1	1	Above 40	Male	Married	Above Primary	Agricuture	Others	1	1	No	Yes	No	No	5	15000	60	308.63
550	2	Shatkhira	Kumira	3	1	1	18-40 years old	Male	Married	Above Primary	Others	HH head	1	1	Yes	No	No	No	5	15000	44	308.63
550	3	Shatkhira	Kumira	0	0	0	18-40 years old	Female	Married	Above Primary	Others	Spouse	1	1	No	Yes	No	No	5	15000	68	308.63
551	1	Shatkhira	Kumira	2	1	0	Above 40	Male	Married	Above Primary	Day labor	HH head	0	0	No	No	No	No	5	10000	64	1787.46
551	2	Shatkhira	Kumira	2	1	0	Above 40	Female	Married	Primary or less	Others	Spouse	0	0	No	No	No	No	5	10000	0	1787.46
573	1	Shatkhira	Kumira	1	0	0	18-40 years old	Male	Married	Above Primary	Day labor	Others	0	1	Yes	No	No	No	7	16000	76	1955.72
573	2	Shatkhira	Kumira	1	0	0	18-40 years old	Female	Married	Above Primary	Others	Others	0	1	No	No	No	No	7	16000	76	1955.72
590	1	Shatkhira	Kumira	2	1	0	18-40 years old	Male	Married	No education	Day labor	HH head	0	1	No	No	No	No	5	10000	56	889.164
590	2	Shatkhira	Kumira	1	0	0	18-40 years old	Female	Married	Above Primary	Others	Spouse	0	1	Yes	No	No	No	5	10000	40	889.164
590	3	Shatkhira	Kumira	2	1	0	Above 40	Male	Married	No education	Others	Others	0	1	No	Yes	No	No	5	10000	8	889.164
590	4	Shatkhira	Kumira	2	1	0	Above 40	Female	Married	Primary or less	Others	Others	0	1	No	Yes	No	No	5	10000	0	889.164
594	1	Shatkhira	Kumira	2	1	0	18-40 years old	Male	Married	Above Primary	Day labor	Others	0	0	Yes	No	No	Yes	4	7000	52	1291.21
594	2	Shatkhira	Kumira	2	1	0	18-40 years old	Female	Married	Above Primary	Others	Others	0	0	Yes	No	No	No	4	7000	20	1291.21
608	1	Shatkhira	Kumira	3	1	1	Above 40	Male	Married	No education	Others	HH head	1	0	No	No	No	No	3	22000	80	38.3089
608	2	Shatkhira	Kumira	3	1	1	18-40 years old	Female	Married	Above Primary	Day labor	Spouse	1	0	Yes	Yes	No	No	3	22000	52	38.3089
618	1	Shatkhira	Kumira	2	1	0	18-40 years old	Male	Married	Primary or less	Day labor	HH head	1	0	Yes	Yes	No	No	4	9000	44	1028.18
618	2	Shatkhira	Kumira	3	1	1	18-40 years old	Female	Married	Primary or less	Others	Spouse	1	0	Yes	No	No	No	4	9000	68	1028.18
719	1	Shatkhira	Kumira	3	1	1	18-40 years old	Male	Married	Primary or less	Agricuture	HH head	0	0	Yes	No	No	No	4	8000	56	979.904
719	2	Shatkhira	Kumira	1	0	0	18-40 years old	Female	Married	Above Primary	Others	Spouse	0	0	Yes	Yes	No	No	4	8000	36	979.904
728	1	Shatkhira	Kumira	2	1	0	18-40 years old	Male	Married	Above Primary	Day labor	HH head	0	0	No	Yes	No	Yes	3	10000	44	818.763
728	2	Shatkhira	Kumira	0	0	0	18-40 years old	Female	Married	Above Primary	Others	Spouse	0	0	No	No	No	No	3	10000	52	818.763
779	1	Shatkhira	Kumira	2	1	0	Above 40	Male	Married	Primary or less	Agricuture	HH head	0	1	No	No	No	No	4	10500	44	851.856
779	2	Shatkhira	Kumira	1	0	0	18-40 years old	Female	Married	Above Primary	Others	Others	0	1	No	Yes	No	Yes	4	10500	60	851.856
797	1	Shatkhira	Kumira	2	1	0	Above 40	Male	Married	Primary or less	Day labor	HH head	0	0	No	No	No	No	5	9000	48	1794.55
797	2	Shatkhira	Kumira	2	1	0	18-40 years old	Female	Married	Primary or less	Others	Spouse	0	0	No	No	No	No	5	9000	48	1794.55
813	1	Shatkhira	Kumira	3	1	1	18-40 years old	Female	Married	Above Primary	Others	Spouse	1	1	No	Yes	No	No	3	20000	68	1299.61
813	2	Shatkhira	Kumira	3	1	1	18-40 years old	Male	Married	Above Primary	Business or self-employed	HH head	1	1	No	No	No	No	3	20000	88	1299.61
827	1	Shatkhira	Kumira	3	1	1	18-40 years old	Male	Married	Primary or less	Day labor	HH head	1	0	Yes	No	No	No	4	9000	72	658.556
827	2	Shatkhira	Kumira	2	1	0	18-40 years old	Female	Married	Primary or less	Day labor	Spouse	1	0	Yes	No	No	No	4	9000	44	658.556
828	1	Shatkhira	Kumira	3	1	1	Above 40	Male	Married	Above Primary	Others	HH head	1	1	Yes	Yes	No	No	6	15000	44	418.615
828	2	Shatkhira	Kumira	3	1	1	18-40 years old	Male	Married	Above Primary	Others	Others	1	1	Yes	No	No	No	6	15000	44	418.615
828	3	Shatkhira	Kumira	2	1	0	18-40 years old	Female	Married	Above Primary	Others	Others	1	1	No	Yes	No	No	6	15000	32	418.615
829	1	Shatkhira	Kumira	3	1	1	18-40 years old	Male	Married	Above Primary	Agricuture	HH head	0	1	No	No	No	No	3	13000	44	1899.94
829	2	Shatkhira	Kumira	3	1	1	18-40 years old	Female	Married	Above Primary	Others	Spouse	0	1	No	No	No	No	3	13000	48	1899.94
848	1	Shatkhira	Kumira	2	1	0	18-40 years old	Female	Married	Above Primary	Others	Spouse	1	1	Yes	Yes	No	No	4	10000	56	568.545
870	1	Shatkhira	Kumira	3	1	1	Above 40	Male	Married	No education	Agricuture	HH head	0	1	No	No	No	No	6	15000	64	481.51
870	2	Shatkhira	Kumira	2	1	0	Above 40	Female	Married	No education	Agricuture	Spouse	0	1	No	Yes	No	No	6	15000	36	481.51
870	3	Shatkhira	Kumira	2	1	0	18-40 years old	Male	Separated/Divorced/Widow(er)/Unmarried	Above Primary	Agricuture	Others	0	1	No	No	No	No	6	15000	60	481.51
870	4	Shatkhira	Kumira	0	0	0	Above 40	Female	Separated/Divorced/Widow(er)/Unmarried	No education	Others	Others	0	1	No	No	No	No	6	15000	0	481.51
895	1	Shatkhira	Kumira	2	1	0	18-40 years old	Male	Married	Primary or less	Business or self-employed	HH head	1	0	No	No	No	No	5	11000	44	776.281
895	2	Shatkhira	Kumira	1	0	0	18-40 years old	Female	Married	Above Primary	Others	Spouse	1	0	No	Yes	No	No	5	11000	56	776.281
897	1	Shatkhira	Kumira	3	1	1	Above 40	Female	Separated/Divorced/Widow(er)/Unmarried	No education	Agricuture	HH head	0	1	Yes	Yes	Yes	No	4	6000	24	855.904
897	2	Shatkhira	Kumira	1	0	0	18-40 years old	Male	Married	Above Primary	Day labor	Others	0	1	Yes	No	No	No	4	6000	60	855.904
903	1	Shatkhira	Kumira	2	1	0	18-40 years old	Male	Married	Above Primary	Day labor	HH head	0	0	Yes	No	No	Yes	4	7000	24	831.439
903	2	Shatkhira	Kumira	3	1	1	18-40 years old	Female	Married	Primary or less	Agricuture	Spouse	0	0	Yes	No	No	No	4	7000	28	831.439
904	1	Shatkhira	Kumira	2	1	0	18-40 years old	Male	Married	Above Primary	Business or self-employed	HH head	1	0	Yes	No	No	No	5	8000	56	912.26
904	2	Shatkhira	Kumira	2	1	0	18-40 years old	Female	Married	Above Primary	Others	Spouse	1	0	Yes	No	Yes	No	5	8000	76	912.26
904	3	Shatkhira	Kumira	2	1	0	Above 40	Male	Separated/Divorced/Widow(er)/Unmarried	No education	Others	Others	1	0	No	Yes	No	No	5	8000	68	912.26
953	1	Shatkhira	Kumira	3	1	1	Above 40	Male	Married	Primary or less	Agricuture	HH head	1	1	No	No	No	No	7	15000	48	361.877
953	2	Shatkhira	Kumira	3	1	1	Above 40	Female	Married	Primary or less	Others	Spouse	1	1	Yes	Yes	No	No	7	15000	32	361.877
953	3	Shatkhira	Kumira	3	1	1	18-40 years old	Male	Married	Above Primary	Day labor	Others	1	1	No	No	No	No	7	15000	56	361.877
981	1	Shatkhira	Kumira	2	1	0	Above 40	Male	Married	Above Primary	Business or self-employed	HH head	1	1	No	Yes	No	No	6	15000	40	295.509
981	2	Shatkhira	Kumira	2	1	0	18-40 years old	Female	Married	Above Primary	Others	Spouse	1	1	No	No	No	No	6	15000	44	295.509
981	3	Shatkhira	Kumira	3	1	1	Above 40	Female	Married	No education	Others	Others	1	1	No	Yes	No	No	6	15000	0	295.509
989	1	Shatkhira	Kumira	3	1	1	Above 40	Male	Married	Above Primary	Business or self-employed	HH head	1	0	No	No	No	No	5	12000	36	357.031
989	2	Shatkhira	Kumira	3	1	1	18-40 years old	Female	Married	Primary or less	Others	Spouse	1	0	No	No	No	No	5	12000	48	357.031
1001	1	Shatkhira	Kumira	2	1	0	Above 40	Male	Married	No education	Day labor	HH head	0	0	Yes	No	No	No	2	5000	48	1826.58
1001	2	Shatkhira	Kumira	1	0	0	Above 40	Female	Married	No education	Others	Spouse	0	0	Yes	No	No	No	2	5000	44	1826.58
1021	1	Shatkhira	Kumira	3	1	1	Above 40	Male	Married	Above Primary	Agricuture	HH head	0	0	Yes	No	Yes	No	2	20000	76	850.054
1021	2	Shatkhira	Kumira	3	1	1	18-40 years old	Female	Married	No education	Others	Spouse	0	0	Yes	Yes	No	No	2	20000	56	850.054
1022	1	Shatkhira	Kumira	2	1	0	Above 40	Male	Married	No education	Day labor	HH head	0	0	Yes	No	No	No	3	15000	44	284.104
1027	1	Shatkhira	Kumira	3	1	1	Above 40	Male	Married	Above Primary	Day labor	HH head	1	0	No	Yes	Yes	No	4	15000	68	1717.43
1027	2	Shatkhira	Kumira	3	1	1	18-40 years old	Female	Married	Above Primary	Day labor	Spouse	1	0	No	No	No	No	4	15000	48	1717.43
1035	1	Shatkhira	Kumira	2	1	0	Above 40	Male	Married	No education	Day labor	HH head	0	0	No	No	No	No	3	8000	56	1894.52
1035	2	Shatkhira	Kumira	3	1	1	Above 40	Female	Married	No education	Others	Spouse	0	0	Yes	No	No	No	3	8000	24	1894.52
1072	1	Shatkhira	Kumira	3	1	1	18-40 years old	Female	Married	Primary or less	Business or self-employed	HH head	1	1	Yes	Yes	No	No	3	6000	20	250.245
1072	2	Shatkhira	Kumira	2	1	0	Above 40	Female	Separated/Divorced/Widow(er)/Unmarried	No education	Day labor	Others	1	1	Yes	No	No	No	3	6000	28	250.245
1086	1	Shatkhira	Kumira	2	1	0	Above 40	Male	Married	Primary or less	Day labor	HH head	0	1	Yes	No	No	No	4	8000	24	312.548
1086	2	Shatkhira	Kumira	2	1	0	18-40 years old	Female	Married	Above Primary	Others	Spouse	0	1	No	No	No	No	4	8000	32	312.548
1099	1	Shatkhira	Kumira	1	0	0	18-40 years old	Male	Married	Above Primary	Business or self-employed	HH head	1	1	No	No	No	No	4	30000	60	725.694
1099	2	Shatkhira	Kumira	0	0	0	18-40 years old	Female	Married	Above Primary	Others	Spouse	1	1	No	No	No	Yes	4	30000	72	725.694
1109	1	Shatkhira	Kumira	3	1	1	Above 40	Male	Married	Primary or less	Day labor	HH head	0	0	Yes	No	No	No	4	15000	56	1160.22
1109	2	Shatkhira	Kumira	3	1	1	18-40 years old	Female	Married	Above Primary	Business or self-employed	Others	0	0	Yes	Yes	No	No	4	15000	52	1160.22
1137	1	Shatkhira	Kumira	3	1	1	18-40 years old	Female	Married	Above Primary	Others	Spouse	1	1	No	No	No	No	6	30000	92	1301.2
1137	2	Shatkhira	Kumira	3	1	1	Above 40	Male	Married	Above Primary	Others	HH head	1	1	No	No	No	No	6	30000	80	1301.2
1137	3	Shatkhira	Kumira	3	1	1	Above 40	Female	Separated/Divorced/Widow(er)/Unmarried	Above Primary	Others	Others	1	1	No	Yes	No	No	6	30000	76	1301.2
1142	1	Shatkhira	Kumira	0	0	0	18-40 years old	Male	Married	Above Primary	Agricuture	HH head	1	0	No	No	No	No	6	15000	28	98.1949
1142	2	Shatkhira	Kumira	2	1	0	18-40 years old	Female	Married	Above Primary	Others	Spouse	1	0	No	Yes	No	No	6	15000	44	98.1949
1199	1	Shatkhira	Kumira	2	1	0	18-40 years old	Male	Married	Primary or less	Day labor	HH head	1	0	Yes	No	No	No	5	9000	40	1825.46
1199	2	Shatkhira	Kumira	2	1	0	18-40 years old	Female	Married	Primary or less	Others	Spouse	1	0	Yes	Yes	No	No	5	9000	44	1825.46
1213	1	Shatkhira	Kumira	0	0	0	18-40 years old	Male	Married	No education	Day labor	HH head	0	0	No	No	No	Yes	2	21500	72	245.362
1215	1	Shatkhira	Kumira	2	1	0	18-40 years old	Male	Married	Above Primary	Day labor	HH head	1	0	Yes	No	No	No	3	5000	32	768.562
1215	2	Shatkhira	Kumira	2	1	0	18-40 years old	Female	Married	Above Primary	Others	Spouse	1	0	Yes	Yes	No	No	3	5000	16	768.562
724	1	Shatkhira	Lokkhonpur	3	1	1	Above 40	Male	Married	Above Primary	Others	HH head	0	1	Yes	Yes	Yes	No	5	30000	52	1646.01
[truncated: 503 more rows]
